# Supplementary material for: New mitochondrial primers for metabarcoding of insects, designed and evaluated using in silico methods
Source: Mol Ecol Resour. 2018 Oct 16;19(1):90–104. doi: 10.1111/1755-0998.12942 (PMC7379581; doi:10.1111/1755-0998.12942)
Supplement: Supplementary file 3 [file MEN-19-90-s003.csv]

SPECIES	GENUS	FAMILY	ORDER	CLASS
Abax parallelepipedus	Abax	Carabidae	Coleoptera	Insecta
Abidama producta	Abidama	Cercopidae	Hemiptera	Insecta
Abisara fylloides	Abisara	Riodinidae	Lepidoptera	Insecta
Abispa ephippium	Abispa	Vespidae	Hymenoptera	Insecta
Abrota ganga	Abrota	Nymphalidae	Lepidoptera	Insecta
Acanthacorydalis orientalis	Acanthacorydalis	Corydalidae	Megaloptera	Insecta
Acerella muscorum	Acerella	Acerentomidae	Acerentomata	Protura
Acerentomon microrhinus	Acerentomon	Acerentomidae	Acerentomata	Protura
Achalarus lyciades	Achalarus	Hesperiidae	Lepidoptera	Insecta
Acilius sp.	Acilius	Dytiscidae	Coleoptera	Insecta
Acleris fimbriana	Acleris	Tortricidae	Lepidoptera	Insecta
Acmaeodera sp.	Acmaeodera	Buprestidae	Coleoptera	Insecta
Acraea acerata	Acraea	Nymphalidae	Lepidoptera	Insecta
Acraea alcinoe	Acraea	Nymphalidae	Lepidoptera	Insecta
Acraea bonasia	Acraea	Nymphalidae	Lepidoptera	Insecta
Acraea circeis	Acraea	Nymphalidae	Lepidoptera	Insecta
Acraea egina	Acraea	Nymphalidae	Lepidoptera	Insecta
Acraea epaea	Acraea	Nymphalidae	Lepidoptera	Insecta
Acraea issoria	Acraea	Nymphalidae	Lepidoptera	Insecta
Acraea jodutta	Acraea	Nymphalidae	Lepidoptera	Insecta
Acraea kalinzu	Acraea	Nymphalidae	Lepidoptera	Insecta
Acraea lycoa	Acraea	Nymphalidae	Lepidoptera	Insecta
Acraea parrhasia	Acraea	Nymphalidae	Lepidoptera	Insecta
Acraea penelope	Acraea	Nymphalidae	Lepidoptera	Insecta
Acraea perenna	Acraea	Nymphalidae	Lepidoptera	Insecta
Acraea pharsalus	Acraea	Nymphalidae	Lepidoptera	Insecta
Acraea poggei	Acraea	Nymphalidae	Lepidoptera	Insecta
Acraea polis	Acraea	Nymphalidae	Lepidoptera	Insecta
Acraea rogersi	Acraea	Nymphalidae	Lepidoptera	Insecta
Acraea serena	Acraea	Nymphalidae	Lepidoptera	Insecta
Acraea vestalis	Acraea	Nymphalidae	Lepidoptera	Insecta
Acraea zetes	Acraea	Nymphalidae	Lepidoptera	Insecta
Acrida cinerea	Acrida	Acrididae	Orthoptera	Insecta
Acrida willemsei	Acrida	Acrididae	Orthoptera	Insecta
Acroneuria hainana	Acroneuria	Perlidae	Plecoptera	Insecta
Actias artemis	Actias	Saturniidae	Lepidoptera	Insecta
Actias selene	Actias	Saturniidae	Lepidoptera	Insecta
Acyrthosiphon pisum	Acyrthosiphon	Aphididae	Hemiptera	Insecta
Adelium sp.	Adelium	Tenebrionidae	Coleoptera	Insecta
Adelphocoris fasciaticollis	Adelphocoris	Miridae	Hemiptera	Insecta
Adelphocoris lineolatus	Adelphocoris	Miridae	Hemiptera	Insecta
Adelphocoris nigritylus	Adelphocoris	Miridae	Hemiptera	Insecta
Adoxophyes honmai	Adoxophyes	Tortricidae	Lepidoptera	Insecta
Adoxophyes orana	Adoxophyes	Tortricidae	Lepidoptera	Insecta
Aedes aegypti	Aedes	Culicidae	Diptera	Insecta
Aedes albopictus	Aedes	Culicidae	Diptera	Insecta
Aedes albopictus	Aedes	Culicidae	Diptera	Insecta
Aedes notoscriptus	Aedes	Culicidae	Diptera	Insecta
Aedes notoscriptus	Aedes	Culicidae	Diptera	Insecta
Aegorhinus superciliosus	Aegorhinus	Curculionidae	Coleoptera	Insecta
Aeneolamia contigua	Aeneolamia	Cercopidae	Hemiptera	Insecta
Aeschyntelus notatus	Aeschyntelus	Rhopalidae	Hemiptera	Insecta
Agasicles hygrophila	Agasicles	Chrysomelidae	Coleoptera	Insecta
Agrilus planipennis	Agrilus	Buprestidae	Coleoptera	Insecta
Agriosphodrus dohrni	Agriosphodrus	Reduviidae	Hemiptera	Insecta
Agriotes sp.	Agriotes	Elateridae	Coleoptera	Insecta
Agrotis ipsilon	Agrotis	Noctuidae	Lepidoptera	Insecta
Agrotis segetum	Agrotis	Noctuidae	Lepidoptera	Insecta
Ahamus yunnanensis	Ahamus	Hepialidae	Lepidoptera	Insecta
Aldrichina grahami	Aldrichina	Calliphoridae	Diptera	Insecta
Aleocharinae sp.	-	Staphylinidae	Coleoptera	Insecta
Aleocharinae sp.	-	Staphylinidae	Coleoptera	Insecta
Aleurocanthus spiniferus	Aleurocanthus	Aleyrodidae	Hemiptera	Insecta
Aleurochiton aceris	Aleurochiton	Aleyrodidae	Hemiptera	Insecta
Aleurodicus dispersus	Aleurodicus	Aleyrodidae	Hemiptera	Insecta
Aleurodicus dugesii	Aleurodicus	Aleyrodidae	Hemiptera	Insecta
Allantus luctifer	Allantus	Tenthredinidae	Hymenoptera	Insecta
Alloeorhynchus bakeri	Alloeorhynchus	Nabidae	Hemiptera	Insecta
Allopsontus sp.	Allopsontus	Machilidae	Archaeognatha	Insecta
Allopsontus sp.	Allopsontus	Machilidae	Archaeognatha	Insecta
Alulatettix yunnanensis	Alulatettix	Tetrigidae	Orthoptera	Insecta
Amata formosae	Amata	Erebidae	Lepidoptera	Insecta
Amyelois transitella	Amyelois	Pyralidae	Lepidoptera	Insecta
Anabrus simplex	Anabrus	Tettigoniidae	Orthoptera	Insecta
Anaticola crassicornis	Anaticola	Philopteridae	Psocodea	Insecta
Anaxarcha zhengi	Anaxarcha	Hymenopodidae	Mantodea	Insecta
Andrena camellia	Andrena	Andrenidae	Hymenoptera	Insecta
Aneurus similis	Aneurus	Aradidae	Hemiptera	Insecta
Aneurus sublobatus	Aneurus	Aradidae	Hemiptera	Insecta
Angaracris barabensis	Angaracris	Acrididae	Orthoptera	Insecta
Angaracris rhodopa	Angaracris	Acrididae	Orthoptera	Insecta
Anobiidae sp.	-	Anobiidae	Coleoptera	Insecta
Anopheles albitarsis	Anopheles	Culicidae	Diptera	Insecta
Anopheles albitarsis	Anopheles	Culicidae	Diptera	Insecta
Anopheles albitarsis	Anopheles	Culicidae	Diptera	Insecta
Anopheles arabiensis	Anopheles	Culicidae	Diptera	Insecta
Anopheles atroparvus	Anopheles	Culicidae	Diptera	Insecta
Anopheles bellator	Anopheles	Culicidae	Diptera	Insecta
Anopheles christyi	Anopheles	Culicidae	Diptera	Insecta
Anopheles coluzzii	Anopheles	Culicidae	Diptera	Insecta
Anopheles cracens	Anopheles	Culicidae	Diptera	Insecta
Anopheles cruzii	Anopheles	Culicidae	Diptera	Insecta
Anopheles cruzii	Anopheles	Culicidae	Diptera	Insecta
Anopheles cruzii	Anopheles	Culicidae	Diptera	Insecta
Anopheles cruzii	Anopheles	Culicidae	Diptera	Insecta
Anopheles cruzii	Anopheles	Culicidae	Diptera	Insecta
Anopheles culicifacies	Anopheles	Culicidae	Diptera	Insecta
Anopheles culicifacies	Anopheles	Culicidae	Diptera	Insecta
Anopheles darlingi	Anopheles	Culicidae	Diptera	Insecta
Anopheles darlingi	Anopheles	Culicidae	Diptera	Insecta
Anopheles deaneorum	Anopheles	Culicidae	Diptera	Insecta
Anopheles dirus	Anopheles	Culicidae	Diptera	Insecta
Anopheles epiroticus	Anopheles	Culicidae	Diptera	Insecta
Anopheles farauti	Anopheles	Culicidae	Diptera	Insecta
Anopheles farauti	Anopheles	Culicidae	Diptera	Insecta
Anopheles funestus	Anopheles	Culicidae	Diptera	Insecta
Anopheles gambiae	Anopheles	Culicidae	Diptera	Insecta
Anopheles hinesorum	Anopheles	Culicidae	Diptera	Insecta
Anopheles homunculus	Anopheles	Culicidae	Diptera	Insecta
Anopheles janconnae	Anopheles	Culicidae	Diptera	Insecta
Anopheles laneanus	Anopheles	Culicidae	Diptera	Insecta
Anopheles maculatus	Anopheles	Culicidae	Diptera	Insecta
Anopheles melas	Anopheles	Culicidae	Diptera	Insecta
Anopheles merus	Anopheles	Culicidae	Diptera	Insecta
Anopheles minimus	Anopheles	Culicidae	Diptera	Insecta
Anopheles minimus	Anopheles	Culicidae	Diptera	Insecta
Anopheles oryzalimnetes	Anopheles	Culicidae	Diptera	Insecta
Anopheles punctulatus	Anopheles	Culicidae	Diptera	Insecta
Anopheles quadrimaculatus	Anopheles	Culicidae	Diptera	Insecta
Anopheles sinensis	Anopheles	Culicidae	Diptera	Insecta
Anopheles stephensi	Anopheles	Culicidae	Diptera	Insecta
Anoplophora chinensis	Anoplophora	Cerambycidae	Coleoptera	Insecta
Anoplophora glabripennis	Anoplophora	Cerambycidae	Coleoptera	Insecta
Antheraea assama	Antheraea	Saturniidae	Lepidoptera	Insecta
Antheraea frithi	Antheraea	Saturniidae	Lepidoptera	Insecta
Antheraea pernyi	Antheraea	Saturniidae	Lepidoptera	Insecta
Antheraea pernyi	Antheraea	Saturniidae	Lepidoptera	Insecta
Antheraea pernyi	Antheraea	Saturniidae	Lepidoptera	Insecta
Antheraea pernyi	Antheraea	Saturniidae	Lepidoptera	Insecta
Antheraea yamamai	Antheraea	Saturniidae	Lepidoptera	Insecta
Anthocharis bambusarum	Anthocharis	Pieridae	Lepidoptera	Insecta
Apatides fortis	Apatides	Bostrichidae	Coleoptera	Insecta
Apatura ilia	Apatura	Nymphalidae	Lepidoptera	Insecta
Apatura metis	Apatura	Nymphalidae	Lepidoptera	Insecta
Aphis gossypii	Aphis	Aphididae	Hemiptera	Insecta
Apis andreniformis	Apis	Apidae	Hymenoptera	Insecta
Apis cerana	Apis	Apidae	Hymenoptera	Insecta
Apis dorsata	Apis	Apidae	Hymenoptera	Insecta
Apis florea	Apis	Apidae	Hymenoptera	Insecta
Apis florea	Apis	Apidae	Hymenoptera	Insecta
Apis mellifera	Apis	Apidae	Hymenoptera	Insecta
Apis mellifera	Apis	Apidae	Hymenoptera	Insecta
Apis mellifera	Apis	Apidae	Hymenoptera	Insecta
Apis mellifera	Apis	Apidae	Hymenoptera	Insecta
Apis mellifera	Apis	Apidae	Hymenoptera	Insecta
Apis mellifera	Apis	Apidae	Hymenoptera	Insecta
Apis mellifera	Apis	Apidae	Hymenoptera	Insecta
Apis mellifera	Apis	Apidae	Hymenoptera	Insecta
Apis mellifera	Apis	Apidae	Hymenoptera	Insecta
Apis mellifera	Apis	Apidae	Hymenoptera	Insecta
Apis mellifera	Apis	Apidae	Hymenoptera	Insecta
Apis mellifera	Apis	Apidae	Hymenoptera	Insecta
Apis mellifera	Apis	Apidae	Hymenoptera	Insecta
Apocheima cinerarius	Apocheima	Geometridae	Lepidoptera	Insecta
Apodemia mormo	Apodemia	Riodinidae	Lepidoptera	Insecta
Apolygus lucorum	Apolygus	Miridae	Hemiptera	Insecta
Aporia crataegi	Aporia	Pieridae	Lepidoptera	Insecta
Aporia intercostata	Aporia	Pieridae	Lepidoptera	Insecta
Apteroperla tikumana	Apteroperla	Capniidae	Plecoptera	Insecta
Aquarius paludum	Aquarius	Gerridae	Hemiptera	Insecta
Aquatica leii	Aquatica	Lampyridae	Coleoptera	Insecta
Arachnocampa flava	Arachnocampa	Keroplatidae	Diptera	Insecta
Aradacanthia heissi	Aradacanthia	Aradidae	Hemiptera	Insecta
Aradus compar	Aradus	Aradidae	Hemiptera	Insecta
Arcyptera coreana	Arcyptera	Acrididae	Orthoptera	Insecta
Argynnis childreni	Argynnis	Nymphalidae	Lepidoptera	Insecta
Argynnis hyperbius	Argynnis	Nymphalidae	Lepidoptera	Insecta
Ariadne ariadne	Ariadne	Nymphalidae	Lepidoptera	Insecta
Asbolus verrucosus	Asbolus	Tenebrionidae	Coleoptera	Insecta
Ascalohybris subjacens	Ascalohybris	Ascalaphidae	Neuroptera	Insecta
Ascaloptynx appendiculatus	Ascaloptynx	Ascalaphidae	Neuroptera	Insecta
Asiotmethis jubatus	Asiotmethis	Pamphagidae	Orthoptera	Insecta
Asiotmethis zacharjini	Asiotmethis	Pamphagidae	Orthoptera	Insecta
Asota plana	Asota	Erebidae	Lepidoptera	Insecta
Atelura formicaria	Atelura	Nicoletiidae	Thysanura	Insecta
Atheta sp.	Atheta	Staphylinidae	Coleoptera	Insecta
Athous sp.	Athous	Elateridae	Coleoptera	Insecta
Athyma asura	Athyma	Nymphalidae	Lepidoptera	Insecta
Athyma cama	Athyma	Nymphalidae	Lepidoptera	Insecta
Athyma kasa	Athyma	Nymphalidae	Lepidoptera	Insecta
Athyma opalina	Athyma	Nymphalidae	Lepidoptera	Insecta
Athyma perius	Athyma	Nymphalidae	Lepidoptera	Insecta
Athyma selenophora	Athyma	Nymphalidae	Lepidoptera	Insecta
Athyma selenophora	Athyma	Nymphalidae	Lepidoptera	Insecta
Athyma sulpitia	Athyma	Nymphalidae	Lepidoptera	Insecta
Atractomorpha sinensis	Atractomorpha	Pyrgomorphidae	Orthoptera	Insecta
Atrecus affinis	Atrecus	Staphylinidae	Coleoptera	Insecta
Atrecus sp.	Atrecus	Staphylinidae	Coleoptera	Insecta
Atrijuglans hetaohei	Atrijuglans	Stathmopodidae	Lepidoptera	Insecta
Atrocalopteryx atrata	Atrocalopteryx	Calopterygidae	Odonata	Insecta
Atrophaneura alcinous	Atrophaneura	Papilionidae	Lepidoptera	Insecta
Attacus atlas	Attacus	Saturniidae	Lepidoptera	Insecta
Atylotus miser	Atylotus	Tabanidae	Diptera	Insecta
Bactericera cockerelli	Bactericera	Triozidae	Hemiptera	Insecta
Bactrocera carambolae	Bactrocera	Tephritidae	Diptera	Insecta
Bactrocera caudata	Bactrocera	Tephritidae	Diptera	Insecta
Bactrocera caudata	Bactrocera	Tephritidae	Diptera	Insecta
Bactrocera correcta	Bactrocera	Tephritidae	Diptera	Insecta
Bactrocera cucurbitae	Bactrocera	Tephritidae	Diptera	Insecta
Bactrocera diaphora	Bactrocera	Tephritidae	Diptera	Insecta
Bactrocera dorsalis	Bactrocera	Tephritidae	Diptera	Insecta
Bactrocera dorsalis	Bactrocera	Tephritidae	Diptera	Insecta
Bactrocera melastomatos	Bactrocera	Tephritidae	Diptera	Insecta
Bactrocera minax	Bactrocera	Tephritidae	Diptera	Insecta
Bactrocera oleae	Bactrocera	Tephritidae	Diptera	Insecta
Bactrocera oleae	Bactrocera	Tephritidae	Diptera	Insecta
Bactrocera oleae	Bactrocera	Tephritidae	Diptera	Insecta
Bactrocera oleae	Bactrocera	Tephritidae	Diptera	Insecta
Bactrocera oleae	Bactrocera	Tephritidae	Diptera	Insecta
Bactrocera oleae	Bactrocera	Tephritidae	Diptera	Insecta
Bactrocera oleae	Bactrocera	Tephritidae	Diptera	Insecta
Bactrocera oleae	Bactrocera	Tephritidae	Diptera	Insecta
Bactrocera oleae	Bactrocera	Tephritidae	Diptera	Insecta
Bactrocera oleae	Bactrocera	Tephritidae	Diptera	Insecta
Bactrocera oleae	Bactrocera	Tephritidae	Diptera	Insecta
Bactrocera oleae	Bactrocera	Tephritidae	Diptera	Insecta
Bactrocera oleae	Bactrocera	Tephritidae	Diptera	Insecta
Bactrocera oleae	Bactrocera	Tephritidae	Diptera	Insecta
Bactrocera oleae	Bactrocera	Tephritidae	Diptera	Insecta
Bactrocera oleae	Bactrocera	Tephritidae	Diptera	Insecta
Bactrocera oleae	Bactrocera	Tephritidae	Diptera	Insecta
Bactrocera oleae	Bactrocera	Tephritidae	Diptera	Insecta
Bactrocera oleae	Bactrocera	Tephritidae	Diptera	Insecta
Bactrocera oleae	Bactrocera	Tephritidae	Diptera	Insecta
Bactrocera oleae	Bactrocera	Tephritidae	Diptera	Insecta
Bactrocera oleae	Bactrocera	Tephritidae	Diptera	Insecta
Bactrocera oleae	Bactrocera	Tephritidae	Diptera	Insecta
Bactrocera oleae	Bactrocera	Tephritidae	Diptera	Insecta
Bactrocera oleae	Bactrocera	Tephritidae	Diptera	Insecta
Bactrocera oleae	Bactrocera	Tephritidae	Diptera	Insecta
Bactrocera oleae	Bactrocera	Tephritidae	Diptera	Insecta
Bactrocera oleae	Bactrocera	Tephritidae	Diptera	Insecta
Bactrocera oleae	Bactrocera	Tephritidae	Diptera	Insecta
Bactrocera oleae	Bactrocera	Tephritidae	Diptera	Insecta
Bactrocera papayae	Bactrocera	Tephritidae	Diptera	Insecta
Bactrocera philippinensis	Bactrocera	Tephritidae	Diptera	Insecta
Bactrocera scutellata	Bactrocera	Tephritidae	Diptera	Insecta
Bactrocera scutellata	Bactrocera	Tephritidae	Diptera	Insecta
Bactrocera tau	Bactrocera	Tephritidae	Diptera	Insecta
Bactrocera tryoni	Bactrocera	Tephritidae	Diptera	Insecta
Bactrocera umbrosa	Bactrocera	Tephritidae	Diptera	Insecta
Bactrocera zonata	Bactrocera	Tephritidae	Diptera	Insecta
Baetis sp.	Baetis	Baetidae	Ephemeroptera	Insecta
Batocera lineolata	Batocera	Cerambycidae	Coleoptera	Insecta
Bemisia afer	Bemisia	Aleyrodidae	Hemiptera	Insecta
Bemisia afer	Bemisia	Aleyrodidae	Hemiptera	Insecta
Bemisia tabaci	Bemisia	Aleyrodidae	Hemiptera	Insecta
Bemisia tabaci	Bemisia	Aleyrodidae	Hemiptera	Insecta
Bemisia tabaci	Bemisia	Aleyrodidae	Hemiptera	Insecta
Bemisia tabaci	Bemisia	Aleyrodidae	Hemiptera	Insecta
Berosus sp.	Berosus	Hydrophilidae	Coleoptera	Insecta
Bhagadatta austenia	Bhagadatta	Nymphalidae	Lepidoptera	Insecta
Bicellonychia lividipennis	Bicellonychia	Lampyridae	Coleoptera	Insecta
Bilobella aurantiaca	Bilobella	Neanuridae	Poduromorpha	Collembola
Biston panterinaria	Biston	Geometridae	Lepidoptera	Insecta
Biston panterinaria	Biston	Geometridae	Lepidoptera	Insecta
Biston panterinaria	Biston	Geometridae	Lepidoptera	Insecta
Biston panterinaria	Biston	Geometridae	Lepidoptera	Insecta
Biston panterinaria	Biston	Geometridae	Lepidoptera	Insecta
Biston panterinaria	Biston	Geometridae	Lepidoptera	Insecta
Biston panterinaria	Biston	Geometridae	Lepidoptera	Insecta
Biston panterinaria	Biston	Geometridae	Lepidoptera	Insecta
Biston panterinaria	Biston	Geometridae	Lepidoptera	Insecta
Biston perclara	Biston	Geometridae	Lepidoptera	Insecta
Biston suppressaria	Biston	Geometridae	Lepidoptera	Insecta
Biston thibetaria	Biston	Geometridae	Lepidoptera	Insecta
Biston thibetaria	Biston	Geometridae	Lepidoptera	Insecta
Biston thibetaria	Biston	Geometridae	Lepidoptera	Insecta
Bittacomorphella fenderiana	Bittacomorphella	Ptychopteridae	Diptera	Insecta
Bittacus pilicornis	Bittacus	Bittacidae	Mecoptera	Insecta
Blaptica dubia	Blaptica	Blaberidae	Blattodea	Insecta
Blaptica dubia	Blaptica	Blaberidae	Blattodea	Insecta
Blattella bisignata	Blattella	Ectobiidae	Blattodea	Insecta
Blattella germanica	Blattella	Ectobiidae	Blattodea	Insecta
Bombus ignitus	Bombus	Apidae	Hymenoptera	Insecta
Bombus terrestris	Bombus	Apidae	Hymenoptera	Insecta
Bombyx huttoni	Bombyx	Bombycidae	Lepidoptera	Insecta
Bombyx mandarina	Bombyx	Bombycidae	Lepidoptera	Insecta
Bombyx mandarina	Bombyx	Bombycidae	Lepidoptera	Insecta
Bombyx mandarina	Bombyx	Bombycidae	Lepidoptera	Insecta
Bombyx mandarina	Bombyx	Bombycidae	Lepidoptera	Insecta
Bombyx mandarina	Bombyx	Bombycidae	Lepidoptera	Insecta
Bombyx mandarina	Bombyx	Bombycidae	Lepidoptera	Insecta
Bombyx mandarina	Bombyx	Bombycidae	Lepidoptera	Insecta
Bombyx mandarina	Bombyx	Bombycidae	Lepidoptera	Insecta
Bombyx mandarina	Bombyx	Bombycidae	Lepidoptera	Insecta
Bombyx mandarina	Bombyx	Bombycidae	Lepidoptera	Insecta
Bombyx mandarina	Bombyx	Bombycidae	Lepidoptera	Insecta
Bombyx mandarina	Bombyx	Bombycidae	Lepidoptera	Insecta
Bombyx mandarina	Bombyx	Bombycidae	Lepidoptera	Insecta
Bombyx mori	Bombyx	Bombycidae	Lepidoptera	Insecta
Bombyx mori	Bombyx	Bombycidae	Lepidoptera	Insecta
Bombyx mori	Bombyx	Bombycidae	Lepidoptera	Insecta
Bombyx mori	Bombyx	Bombycidae	Lepidoptera	Insecta
Bombyx mori	Bombyx	Bombycidae	Lepidoptera	Insecta
Bombyx mori	Bombyx	Bombycidae	Lepidoptera	Insecta
Bombyx mori	Bombyx	Bombycidae	Lepidoptera	Insecta
Bombyx mori	Bombyx	Bombycidae	Lepidoptera	Insecta
Bombyx mori	Bombyx	Bombycidae	Lepidoptera	Insecta
Bombyx mori	Bombyx	Bombycidae	Lepidoptera	Insecta
Bombyx mori	Bombyx	Bombycidae	Lepidoptera	Insecta
Bombyx mori	Bombyx	Bombycidae	Lepidoptera	Insecta
Bombyx mori	Bombyx	Bombycidae	Lepidoptera	Insecta
Bombyx mori	Bombyx	Bombycidae	Lepidoptera	Insecta
Bombyx mori	Bombyx	Bombycidae	Lepidoptera	Insecta
Bombyx mori	Bombyx	Bombycidae	Lepidoptera	Insecta
Bombyx mori	Bombyx	Bombycidae	Lepidoptera	Insecta
Bombyx mori	Bombyx	Bombycidae	Lepidoptera	Insecta
Bombyx mori	Bombyx	Bombycidae	Lepidoptera	Insecta
Bombyx mori	Bombyx	Bombycidae	Lepidoptera	Insecta
Bombyx mori	Bombyx	Bombycidae	Lepidoptera	Insecta
Bombyx mori	Bombyx	Bombycidae	Lepidoptera	Insecta
Bombyx mori	Bombyx	Bombycidae	Lepidoptera	Insecta
Bombyx mori	Bombyx	Bombycidae	Lepidoptera	Insecta
Bombyx mori	Bombyx	Bombycidae	Lepidoptera	Insecta
Bombyx mori	Bombyx	Bombycidae	Lepidoptera	Insecta
Bombyx mori	Bombyx	Bombycidae	Lepidoptera	Insecta
Bombyx mori	Bombyx	Bombycidae	Lepidoptera	Insecta
Bombyx mori	Bombyx	Bombycidae	Lepidoptera	Insecta
Bombyx mori	Bombyx	Bombycidae	Lepidoptera	Insecta
Bombyx mori	Bombyx	Bombycidae	Lepidoptera	Insecta
Bombyx mori	Bombyx	Bombycidae	Lepidoptera	Insecta
Bombyx mori	Bombyx	Bombycidae	Lepidoptera	Insecta
Bombyx mori	Bombyx	Bombycidae	Lepidoptera	Insecta
Bombyx mori	Bombyx	Bombycidae	Lepidoptera	Insecta
Bombyx mori	Bombyx	Bombycidae	Lepidoptera	Insecta
Bombyx mori	Bombyx	Bombycidae	Lepidoptera	Insecta
Bombyx mori	Bombyx	Bombycidae	Lepidoptera	Insecta
Boreus elegans	Boreus	Boreidae	Mecoptera	Insecta
Bothriometopus macrocnemis	Bothriometopus	Philopteridae	Psocodea	Insecta
Brachyrhynchus hsiaoi	Brachyrhynchus	Aradidae	Hemiptera	Insecta
Brachythemis contaminata	Brachythemis	Libellulidae	Odonata	Insecta
Brasilocerus sp.	Brasilocerus	Phengodidae	Coleoptera	Insecta
Brontostoma colossus	Brontostoma	Reduviidae	Hemiptera	Insecta
Bryodema luctuosum	Bryodema	Acrididae	Orthoptera	Insecta
Bryodema miramae	Bryodema	Acrididae	Orthoptera	Insecta
Cacopsylla coccinea	Cacopsylla	Psyllidae	Hemiptera	Insecta
Caenis pycnacantha	Caenis	Caenidae	Ephemeroptera	Insecta
Calameuta filiformis	Calameuta	Cephidae	Hymenoptera	Insecta
Calameuta idolon	Calameuta	Cephidae	Hymenoptera	Insecta
Calinaga davidis	Calinaga	Nymphalidae	Lepidoptera	Insecta
Callerebia suroia	Callerebia	Nymphalidae	Lepidoptera	Insecta
Callicerus obscurus	Callicerus	Staphylinidae	Coleoptera	Insecta
Callimorpha dominula	Callimorpha	Erebidae	Lepidoptera	Insecta
Calliphora chinghaiensis	Calliphora	Calliphoridae	Diptera	Insecta
Calliphora vicina	Calliphora	Calliphoridae	Diptera	Insecta
Calliphora vomitoria	Calliphora	Calliphoridae	Diptera	Insecta
Calliptamus abbreviatus	Calliptamus	Acrididae	Orthoptera	Insecta
Calliptamus italicus	Calliptamus	Acrididae	Orthoptera	Insecta
Callitettix biformis	Callitettix	Cercopidae	Hemiptera	Insecta
Callitettix braconoides	Callitettix	Cercopidae	Hemiptera	Insecta
Callitettix versicolor	Callitettix	Cercopidae	Hemiptera	Insecta
Calosoma sp.	Calosoma	Carabidae	Coleoptera	Insecta
Campanulotes bidentatus	Campanulotes	Philopteridae	Psocodea	Insecta
Campodea fragilis	Campodea	Campodeidae	Rhabdura	Diplura
Campodea lubbocki	Campodea	Campodeidae	Rhabdura	Diplura
Camponotus atrox	Camponotus	Formicidae	Hymenoptera	Insecta
Camptonotus carolinensis	Camptonotus	Gryllacrididae	Orthoptera	Insecta
Carabidae sp.	-	Carabidae	Coleoptera	Insecta
Carposina sasakii	Carposina	Carposinidae	Lepidoptera	Insecta
Carterocephalus silvicola	Carterocephalus	Hesperiidae	Lepidoptera	Insecta
Caryanda sp.	Caryanda	Acrididae	Orthoptera	Insecta
Catocala sp.	Catocala	Erebidae	Lepidoptera	Insecta
Catopsilia pomona	Catopsilia	Pieridae	Lepidoptera	Insecta
Cavariella salicicola	Cavariella	Aphididae	Hemiptera	Insecta
Celaenorrhinus maculosa	Celaenorrhinus	Hesperiidae	Lepidoptera	Insecta
Celastrina hersilia	Celastrina	Lycaenidae	Lepidoptera	Insecta
Celenna sp.	Celenna	Geometridae	Lepidoptera	Insecta
Cephalonomia gallicola	Cephalonomia	Bethylidae	Hymenoptera	Insecta
Cephus cinctus	Cephus	Cephidae	Hymenoptera	Insecta
Cephus pygmeus	Cephus	Cephidae	Hymenoptera	Insecta
Cephus sareptanus	Cephus	Cephidae	Hymenoptera	Insecta
Ceracris kiangsu	Ceracris	Acrididae	Orthoptera	Insecta
Ceracris versicolor	Ceracris	Acrididae	Orthoptera	Insecta
Ceraphron sp.	Ceraphron	Ceraphronidae	Hymenoptera	Insecta
Ceratitis capitata	Ceratitis	Tephritidae	Diptera	Insecta
Ceratobaeus sp.	Ceratobaeus	Platygastridae	Hymenoptera	Insecta
Cervaphis quercus	Cervaphis	Aphididae	Hemiptera	Insecta
Cethosia biblis	Cethosia	Nymphalidae	Lepidoptera	Insecta
Cethosia biblis	Cethosia	Nymphalidae	Lepidoptera	Insecta
Chaetosoma scaritides	Chaetosoma	Melyridae	Coleoptera	Insecta
Challia fletcheri	Challia	Pygidicranidae	Dermaptera	Insecta
Chauliognathus opacus	Chauliognathus	Cantharidae	Coleoptera	Insecta
Chauliops fallax	Chauliops	Malcidae	Hemiptera	Insecta
Cheirotonus jansoni	Cheirotonus	Scarabaeidae	Coleoptera	Insecta
Chilo auricilius	Chilo	Crambidae	Lepidoptera	Insecta
Chilo sacchariphagus	Chilo	Crambidae	Lepidoptera	Insecta
Chilo suppressalis	Chilo	Crambidae	Lepidoptera	Insecta
Chilo suppressalis	Chilo	Crambidae	Lepidoptera	Insecta
Chironomus tepperi	Chironomus	Chironomidae	Diptera	Insecta
Chitoria ulupi	Chitoria	Nymphalidae	Lepidoptera	Insecta
Choaspes benjaminii	Choaspes	Hesperiidae	Lepidoptera	Insecta
Choaspes benjaminii	Choaspes	Hesperiidae	Lepidoptera	Insecta
Chondracris rosea	Chondracris	Acrididae	Orthoptera	Insecta
Choristoneura longicellana	Choristoneura	Tortricidae	Lepidoptera	Insecta
Chorthippus chinensis	Chorthippus	Acrididae	Orthoptera	Insecta
Chrysochroa fulgidissima	Chrysochroa	Buprestidae	Coleoptera	Insecta
Chrysomya albiceps	Chrysomya	Calliphoridae	Diptera	Insecta
Chrysomya bezziana	Chrysomya	Calliphoridae	Diptera	Insecta
Chrysomya megacephala	Chrysomya	Calliphoridae	Diptera	Insecta
Chrysomya megacephala	Chrysomya	Calliphoridae	Diptera	Insecta
Chrysomya megacephala	Chrysomya	Calliphoridae	Diptera	Insecta
Chrysomya megacephala	Chrysomya	Calliphoridae	Diptera	Insecta
Chrysomya megacephala	Chrysomya	Calliphoridae	Diptera	Insecta
Chrysomya megacephala	Chrysomya	Calliphoridae	Diptera	Insecta
Chrysomya megacephala	Chrysomya	Calliphoridae	Diptera	Insecta
Chrysomya megacephala	Chrysomya	Calliphoridae	Diptera	Insecta
Chrysomya megacephala	Chrysomya	Calliphoridae	Diptera	Insecta
Chrysomya megacephala	Chrysomya	Calliphoridae	Diptera	Insecta
Chrysomya megacephala	Chrysomya	Calliphoridae	Diptera	Insecta
Chrysomya megacephala	Chrysomya	Calliphoridae	Diptera	Insecta
Chrysomya megacephala	Chrysomya	Calliphoridae	Diptera	Insecta
Chrysomya megacephala	Chrysomya	Calliphoridae	Diptera	Insecta
Chrysomya megacephala	Chrysomya	Calliphoridae	Diptera	Insecta
Chrysomya megacephala	Chrysomya	Calliphoridae	Diptera	Insecta
Chrysomya megacephala	Chrysomya	Calliphoridae	Diptera	Insecta
Chrysomya megacephala	Chrysomya	Calliphoridae	Diptera	Insecta
Chrysomya megacephala	Chrysomya	Calliphoridae	Diptera	Insecta
Chrysomya megacephala	Chrysomya	Calliphoridae	Diptera	Insecta
Chrysomya megacephala	Chrysomya	Calliphoridae	Diptera	Insecta
Chrysomya megacephala	Chrysomya	Calliphoridae	Diptera	Insecta
Chrysomya megacephala	Chrysomya	Calliphoridae	Diptera	Insecta
Chrysomya megacephala	Chrysomya	Calliphoridae	Diptera	Insecta
Chrysomya megacephala	Chrysomya	Calliphoridae	Diptera	Insecta
Chrysomya megacephala	Chrysomya	Calliphoridae	Diptera	Insecta
Chrysomya megacephala	Chrysomya	Calliphoridae	Diptera	Insecta
Chrysomya megacephala	Chrysomya	Calliphoridae	Diptera	Insecta
Chrysomya megacephala	Chrysomya	Calliphoridae	Diptera	Insecta
Chrysomya megacephala	Chrysomya	Calliphoridae	Diptera	Insecta
Chrysomya megacephala	Chrysomya	Calliphoridae	Diptera	Insecta
Chrysomya megacephala	Chrysomya	Calliphoridae	Diptera	Insecta
Chrysomya megacephala	Chrysomya	Calliphoridae	Diptera	Insecta
Chrysomya megacephala	Chrysomya	Calliphoridae	Diptera	Insecta
Chrysomya megacephala	Chrysomya	Calliphoridae	Diptera	Insecta
Chrysomya megacephala	Chrysomya	Calliphoridae	Diptera	Insecta
Chrysomya megacephala	Chrysomya	Calliphoridae	Diptera	Insecta
Chrysomya megacephala	Chrysomya	Calliphoridae	Diptera	Insecta
Chrysomya megacephala	Chrysomya	Calliphoridae	Diptera	Insecta
Chrysomya megacephala	Chrysomya	Calliphoridae	Diptera	Insecta
Chrysomya megacephala	Chrysomya	Calliphoridae	Diptera	Insecta
Chrysomya megacephala	Chrysomya	Calliphoridae	Diptera	Insecta
Chrysomya megacephala	Chrysomya	Calliphoridae	Diptera	Insecta
Chrysomya megacephala	Chrysomya	Calliphoridae	Diptera	Insecta
Chrysomya megacephala	Chrysomya	Calliphoridae	Diptera	Insecta
Chrysomya megacephala	Chrysomya	Calliphoridae	Diptera	Insecta
Chrysomya megacephala	Chrysomya	Calliphoridae	Diptera	Insecta
Chrysomya megacephala	Chrysomya	Calliphoridae	Diptera	Insecta
Chrysomya megacephala	Chrysomya	Calliphoridae	Diptera	Insecta
Chrysomya megacephala	Chrysomya	Calliphoridae	Diptera	Insecta
Chrysomya nigripes	Chrysomya	Calliphoridae	Diptera	Insecta
Chrysomya pacifica	Chrysomya	Calliphoridae	Diptera	Insecta
Chrysomya pinguis	Chrysomya	Calliphoridae	Diptera	Insecta
Chrysomya putoria	Chrysomya	Calliphoridae	Diptera	Insecta
Chrysomya rufifacies	Chrysomya	Calliphoridae	Diptera	Insecta
Chrysomya rufifacies	Chrysomya	Calliphoridae	Diptera	Insecta
Chrysomya saffranea	Chrysomya	Calliphoridae	Diptera	Insecta
Chrysopa pallens	Chrysopa	Chrysopidae	Neuroptera	Insecta
Chrysoperla externa	Chrysoperla	Chrysopidae	Neuroptera	Insecta
Chrysoperla nipponensis	Chrysoperla	Chrysopidae	Neuroptera	Insecta
Chrysops silvifacies	Chrysops	Tabanidae	Diptera	Insecta
Cimex lectularius	Cimex	Cimicidae	Hemiptera	Insecta
Cnaphalocrocis medinalis	Cnaphalocrocis	Crambidae	Lepidoptera	Insecta
Cnaphalocrocis medinalis	Cnaphalocrocis	Crambidae	Lepidoptera	Insecta
Cnaphalocrocis medinalis	Cnaphalocrocis	Crambidae	Lepidoptera	Insecta
Coccinellidae sp.	-	Coccinellidae	Coleoptera	Insecta
Cochliomyia hominivorax	Cochliomyia	Calliphoridae	Diptera	Insecta
Colias erate	Colias	Pieridae	Lepidoptera	Insecta
Colletes gigas	Colletes	Colletidae	Hymenoptera	Insecta
Coloceras sp.	Coloceras	Philopteridae	Psocodea	Insecta
Coloceras sp.	Coloceras	Philopteridae	Psocodea	Insecta
Colymbetes sp.	Colymbetes	Dytiscidae	Coleoptera	Insecta
Comicus campestris	Comicus	Schizodactylidae	Orthoptera	Insecta
Compsorhipis davidiana	Compsorhipis	Acrididae	Orthoptera	Insecta
Conocephalus maculatus	Conocephalus	Tettigoniidae	Orthoptera	Insecta
Conocephalus maculatus	Conocephalus	Tettigoniidae	Orthoptera	Insecta
Conogethes punctiferalis	Conogethes	Crambidae	Lepidoptera	Insecta
Conostigmus sp.	Conostigmus	Megaspilidae	Hymenoptera	Insecta
Contacyphon sp.	Contacyphon	Scirtidae	Coleoptera	Insecta
Coptosoma bifaria	Coptosoma	Plataspidae	Hemiptera	Insecta
Coptotermes acinaciformis	Coptotermes	Rhinotermitidae	Blattodea	Insecta
Coptotermes acinaciformis	Coptotermes	Rhinotermitidae	Blattodea	Insecta
Coptotermes acinaciformis	Coptotermes	Rhinotermitidae	Blattodea	Insecta
Coptotermes acinaciformis	Coptotermes	Rhinotermitidae	Blattodea	Insecta
Coptotermes amanii	Coptotermes	Rhinotermitidae	Blattodea	Insecta
Coptotermes elisae	Coptotermes	Rhinotermitidae	Blattodea	Insecta
Coptotermes formosanus	Coptotermes	Rhinotermitidae	Blattodea	Insecta
Coptotermes frenchi	Coptotermes	Rhinotermitidae	Blattodea	Insecta
Coptotermes gestroi	Coptotermes	Rhinotermitidae	Blattodea	Insecta
Coptotermes heimi	Coptotermes	Rhinotermitidae	Blattodea	Insecta
Coptotermes heimi	Coptotermes	Rhinotermitidae	Blattodea	Insecta
Coptotermes heimi	Coptotermes	Rhinotermitidae	Blattodea	Insecta
Coptotermes kalshoveni	Coptotermes	Rhinotermitidae	Blattodea	Insecta
Coptotermes kalshoveni	Coptotermes	Rhinotermitidae	Blattodea	Insecta
Coptotermes lacteus	Coptotermes	Rhinotermitidae	Blattodea	Insecta
Coptotermes lacteus	Coptotermes	Rhinotermitidae	Blattodea	Insecta
Coptotermes michaelseni	Coptotermes	Rhinotermitidae	Blattodea	Insecta
Coptotermes remotus	Coptotermes	Rhinotermitidae	Blattodea	Insecta
Coptotermes sepangensis	Coptotermes	Rhinotermitidae	Blattodea	Insecta
Coptotermes sepangensis	Coptotermes	Rhinotermitidae	Blattodea	Insecta
Coptotermes sjoestedti	Coptotermes	Rhinotermitidae	Blattodea	Insecta
Coptotermes sjoestedti	Coptotermes	Rhinotermitidae	Blattodea	Insecta
Coptotermes testaceus	Coptotermes	Rhinotermitidae	Blattodea	Insecta
Coptotermes testaceus	Coptotermes	Rhinotermitidae	Blattodea	Insecta
Coptotermes testaceus	Coptotermes	Rhinotermitidae	Blattodea	Insecta
Coptotermes testaceus	Coptotermes	Rhinotermitidae	Blattodea	Insecta
Coptotermes travians	Coptotermes	Rhinotermitidae	Blattodea	Insecta
Coptotermes travians	Coptotermes	Rhinotermitidae	Blattodea	Insecta
Coreana raphaelis	Coreana	Lycaenidae	Lepidoptera	Insecta
Corizus sp.	Corizus	Rhopalidae	Hemiptera	Insecta
Cornitermes sp.	Cornitermes	Termitidae	Blattodea	Insecta
Corydalus cornutus	Corydalus	Corydalidae	Megaloptera	Insecta
Corythucha ciliata	Corythucha	Tingidae	Hemiptera	Insecta
Cosmoscarta bispecularis	Cosmoscarta	Cercopidae	Hemiptera	Insecta
Cotesia vestalis	Cotesia	Braconidae	Hymenoptera	Insecta
Cramptonomyia spenceri	Cramptonomyia	Pachyneuridae	Diptera	Insecta
Creobroter gemmatus	Creobroter	Hymenopodidae	Mantodea	Insecta
Creontiades dilutus	Creontiades	Miridae	Hemiptera	Insecta
Crioceris duodecimpunctata	Crioceris	Chrysomelidae	Coleoptera	Insecta
Cryptocercus kyebangensis	Cryptocercus	Cryptocercidae	Blattodea	Insecta
Cryptocercus relictus	Cryptocercus	Cryptocercidae	Blattodea	Insecta
Cryptolestes ferrugineus	Cryptolestes	Laemophloeidae	Coleoptera	Insecta
Cryptolestes pusillus	Cryptolestes	Laemophloeidae	Coleoptera	Insecta
Cryptolestes turcicus	Cryptolestes	Laemophloeidae	Coleoptera	Insecta
Cryptoperla sp.	Cryptoperla	Perlodidae	Plecoptera	Insecta
Cryptopygus antarcticus	Cryptopygus	Isotomidae	Entomobryomorpha	Collembola
Ctenoplusia agnata	Ctenoplusia	Noctuidae	Lepidoptera	Insecta
Ctenoplusia limbirena	Ctenoplusia	Noctuidae	Lepidoptera	Insecta
Ctenoptilum vasava	Ctenoptilum	Hesperiidae	Lepidoptera	Insecta
Cubitermes ugandensis	Cubitermes	Termitidae	Blattodea	Insecta
Cucujus clavipes	Cucujus	Cucujidae	Coleoptera	Insecta
Culex pipiens	Culex	Culicidae	Diptera	Insecta
Culex pipiens	Culex	Culicidae	Diptera	Insecta
Culex pipiens	Culex	Culicidae	Diptera	Insecta
Culex pipiens	Culex	Culicidae	Diptera	Insecta
Culex quinquefasciatus	Culex	Culicidae	Diptera	Insecta
Culex quinquefasciatus	Culex	Culicidae	Diptera	Insecta
Culex tritaeniorhynchus	Culex	Culicidae	Diptera	Insecta
Culex tritaeniorhynchus	Culex	Culicidae	Diptera	Insecta
Cupido argiades	Cupido	Lycaenidae	Lepidoptera	Insecta
Curetis bulis	Curetis	Lycaenidae	Lepidoptera	Insecta
Cyana sp.	Cyana	Erebidae	Lepidoptera	Insecta
Cydia pomonella	Cydia	Tortricidae	Lepidoptera	Insecta
Cydistomyia duplonotata	Cydistomyia	Tabanidae	Diptera	Insecta
Cylindraustralia sp.	Cylindraustralia	Cylindrachetidae	Orthoptera	Insecta
Cylindrotoma sp.	Cylindrotoma	Cylindrotomidae	Diptera	Insecta
Cyphoderris monstrosa	Cyphoderris	Prophalangopsidae	Orthoptera	Insecta
Cyphon sp.	Cyphon	Scirtidae	Coleoptera	Insecta
Cyrestis thyodamas	Cyrestis	Nymphalidae	Lepidoptera	Insecta
Dacrila fallax	Dacrila	Staphylinidae	Coleoptera	Insecta
Daimio tethys	Daimio	Hesperiidae	Lepidoptera	Insecta
Daimio tethys	Daimio	Hesperiidae	Lepidoptera	Insecta
Damalinia meyeri	Damalinia	Trichodectidae	Psocodea	Insecta
Damalinia meyeri	Damalinia	Trichodectidae	Psocodea	Insecta
Damalinia meyeri	Damalinia	Trichodectidae	Psocodea	Insecta
Damaster mirabilissimus	Damaster	Carabidae	Coleoptera	Insecta
Danaus chrysippus	Danaus	Nymphalidae	Lepidoptera	Insecta
Danaus plexippus	Danaus	Nymphalidae	Lepidoptera	Insecta
Darthula hardwickii	Darthula	Aetalionidae	Hemiptera	Insecta
Dastarcus helophoroides	Dastarcus	Bothrideridae	Coleoptera	Insecta
Davidina armandi	Davidina	Nymphalidae	Lepidoptera	Insecta
Davidius lunatus	Davidius	Gomphidae	Odonata	Insecta
Delia antiqua	Delia	Anthomyiidae	Diptera	Insecta
Delias hyparete	Delias	Pieridae	Lepidoptera	Insecta
Dendrolimus punctatus	Dendrolimus	Lasiocampidae	Lepidoptera	Insecta
Dendrolimus punctatus	Dendrolimus	Lasiocampidae	Lepidoptera	Insecta
Dendrolimus punctatus	Dendrolimus	Lasiocampidae	Lepidoptera	Insecta
Dendrolimus punctatus	Dendrolimus	Lasiocampidae	Lepidoptera	Insecta
Dendrolimus spectabilis	Dendrolimus	Lasiocampidae	Lepidoptera	Insecta
Dendrolimus spectabilis	Dendrolimus	Lasiocampidae	Lepidoptera	Insecta
Dendrolimus spectabilis	Dendrolimus	Lasiocampidae	Lepidoptera	Insecta
Dendrolimus spectabilis	Dendrolimus	Lasiocampidae	Lepidoptera	Insecta
Dendrolimus tabulaeformis	Dendrolimus	Lasiocampidae	Lepidoptera	Insecta
Dendrolimus tabulaeformis	Dendrolimus	Lasiocampidae	Lepidoptera	Insecta
Deracantha onos	Deracantha	Tettigoniidae	Orthoptera	Insecta
Dermatobia hominis	Dermatobia	Oestridae	Diptera	Insecta
Diabrotica barberi	Diabrotica	Chrysomelidae	Coleoptera	Insecta
Diabrotica virgifera	Diabrotica	Chrysomelidae	Coleoptera	Insecta
Diadegma semiclausum	Diadegma	Ichneumonidae	Hymenoptera	Insecta
Dialysis sp.	Dialysis	Xylophagidae	Diptera	Insecta
Diaphorina citri	Diaphorina	Liviidae	Hemiptera	Insecta
Diatraea saccharalis	Diatraea	Crambidae	Lepidoptera	Insecta
Dichomeris ustalella	Dichomeris	Gelechiidae	Lepidoptera	Insecta
Dichorragia nesimachus	Dichorragia	Nymphalidae	Lepidoptera	Insecta
Dinocras cephalotes	Dinocras	Perlidae	Plecoptera	Insecta
Ditaxis biseriata	Ditaxis	Mantispidae	Neuroptera	Insecta
Diuraphis noxia	Diuraphis	Aphididae	Hemiptera	Insecta
Dixella aestivalis	Dixella	Dixidae	Diptera	Insecta
Dixella sp.	Dixella	Dixidae	Diptera	Insecta
Dolichopus bigeniculatus	Dolichopus	Dolichopodidae	Diptera	Insecta
Dolycoris baccarum	Dolycoris	Pentatomidae	Hemiptera	Insecta
Dolycoris baccarum	Dolycoris	Pentatomidae	Hemiptera	Insecta
Dophla evelina	Dophla	Nymphalidae	Lepidoptera	Insecta
Dorcus sp.	Dorcus	Lucanidae	Coleoptera	Insecta
Drabescoides nuchalis	Drabescoides	Cicadellidae	Hemiptera	Insecta
Drepanotermes sp.	Drepanotermes	Termitidae	Blattodea	Insecta
Drosophila albomicans	Drosophila	Drosophilidae	Diptera	Insecta
Drosophila ananassae	Drosophila	Drosophilidae	Diptera	Insecta
Drosophila erecta	Drosophila	Drosophilidae	Diptera	Insecta
Drosophila formosana	Drosophila	Drosophilidae	Diptera	Insecta
Drosophila grimshawi	Drosophila	Drosophilidae	Diptera	Insecta
Drosophila incompta	Drosophila	Drosophilidae	Diptera	Insecta
Drosophila littoralis	Drosophila	Drosophilidae	Diptera	Insecta
Drosophila mauritiana	Drosophila	Drosophilidae	Diptera	Insecta
Drosophila mauritiana	Drosophila	Drosophilidae	Diptera	Insecta
Drosophila melanogaster	Drosophila	Drosophilidae	Diptera	Insecta
Drosophila melanogaster	Drosophila	Drosophilidae	Diptera	Insecta
Drosophila melanogaster	Drosophila	Drosophilidae	Diptera	Insecta
Drosophila melanogaster	Drosophila	Drosophilidae	Diptera	Insecta
Drosophila melanogaster	Drosophila	Drosophilidae	Diptera	Insecta
Drosophila melanogaster	Drosophila	Drosophilidae	Diptera	Insecta
Drosophila melanogaster	Drosophila	Drosophilidae	Diptera	Insecta
Drosophila melanogaster	Drosophila	Drosophilidae	Diptera	Insecta
Drosophila melanogaster	Drosophila	Drosophilidae	Diptera	Insecta
Drosophila melanogaster	Drosophila	Drosophilidae	Diptera	Insecta
Drosophila melanogaster	Drosophila	Drosophilidae	Diptera	Insecta
Drosophila melanogaster	Drosophila	Drosophilidae	Diptera	Insecta
Drosophila melanogaster	Drosophila	Drosophilidae	Diptera	Insecta
Drosophila melanogaster	Drosophila	Drosophilidae	Diptera	Insecta
Drosophila melanogaster	Drosophila	Drosophilidae	Diptera	Insecta
Drosophila melanogaster	Drosophila	Drosophilidae	Diptera	Insecta
Drosophila melanogaster	Drosophila	Drosophilidae	Diptera	Insecta
Drosophila melanogaster	Drosophila	Drosophilidae	Diptera	Insecta
Drosophila melanogaster	Drosophila	Drosophilidae	Diptera	Insecta
Drosophila melanogaster	Drosophila	Drosophilidae	Diptera	Insecta
Drosophila melanogaster	Drosophila	Drosophilidae	Diptera	Insecta
Drosophila melanogaster	Drosophila	Drosophilidae	Diptera	Insecta
Drosophila melanogaster	Drosophila	Drosophilidae	Diptera	Insecta
Drosophila mojavensis	Drosophila	Drosophilidae	Diptera	Insecta
Drosophila persimilis	Drosophila	Drosophilidae	Diptera	Insecta
Drosophila pseudoobscura	Drosophila	Drosophilidae	Diptera	Insecta
Drosophila santomea	Drosophila	Drosophilidae	Diptera	Insecta
Drosophila santomea	Drosophila	Drosophilidae	Diptera	Insecta
Drosophila santomea	Drosophila	Drosophilidae	Diptera	Insecta
Drosophila santomea	Drosophila	Drosophilidae	Diptera	Insecta
Drosophila santomea	Drosophila	Drosophilidae	Diptera	Insecta
Drosophila santomea	Drosophila	Drosophilidae	Diptera	Insecta
Drosophila santomea	Drosophila	Drosophilidae	Diptera	Insecta
Drosophila santomea	Drosophila	Drosophilidae	Diptera	Insecta
Drosophila santomea	Drosophila	Drosophilidae	Diptera	Insecta
Drosophila santomea	Drosophila	Drosophilidae	Diptera	Insecta
Drosophila santomea	Drosophila	Drosophilidae	Diptera	Insecta
Drosophila santomea	Drosophila	Drosophilidae	Diptera	Insecta
Drosophila santomea	Drosophila	Drosophilidae	Diptera	Insecta
Drosophila santomea	Drosophila	Drosophilidae	Diptera	Insecta
Drosophila santomea	Drosophila	Drosophilidae	Diptera	Insecta
Drosophila santomea	Drosophila	Drosophilidae	Diptera	Insecta
Drosophila santomea	Drosophila	Drosophilidae	Diptera	Insecta
Drosophila sechellia	Drosophila	Drosophilidae	Diptera	Insecta
Drosophila simulans	Drosophila	Drosophilidae	Diptera	Insecta
Drosophila simulans	Drosophila	Drosophilidae	Diptera	Insecta
Drosophila simulans	Drosophila	Drosophilidae	Diptera	Insecta
Drosophila simulans	Drosophila	Drosophilidae	Diptera	Insecta
Drosophila simulans	Drosophila	Drosophilidae	Diptera	Insecta
Drosophila simulans	Drosophila	Drosophilidae	Diptera	Insecta
Drosophila simulans	Drosophila	Drosophilidae	Diptera	Insecta
Drosophila simulans	Drosophila	Drosophilidae	Diptera	Insecta
Drosophila simulans	Drosophila	Drosophilidae	Diptera	Insecta
Drosophila simulans	Drosophila	Drosophilidae	Diptera	Insecta
Drosophila simulans	Drosophila	Drosophilidae	Diptera	Insecta
Drosophila simulans	Drosophila	Drosophilidae	Diptera	Insecta
Drosophila simulans	Drosophila	Drosophilidae	Diptera	Insecta
Drosophila simulans	Drosophila	Drosophilidae	Diptera	Insecta
Drosophila simulans	Drosophila	Drosophilidae	Diptera	Insecta
Drosophila simulans	Drosophila	Drosophilidae	Diptera	Insecta
Drosophila simulans	Drosophila	Drosophilidae	Diptera	Insecta
Drosophila simulans	Drosophila	Drosophilidae	Diptera	Insecta
Drosophila simulans	Drosophila	Drosophilidae	Diptera	Insecta
Drosophila simulans	Drosophila	Drosophilidae	Diptera	Insecta
Drosophila simulans	Drosophila	Drosophilidae	Diptera	Insecta
Drosophila simulans	Drosophila	Drosophilidae	Diptera	Insecta
Drosophila simulans	Drosophila	Drosophilidae	Diptera	Insecta
Drosophila simulans	Drosophila	Drosophilidae	Diptera	Insecta
Drosophila simulans	Drosophila	Drosophilidae	Diptera	Insecta
Drosophila simulans	Drosophila	Drosophilidae	Diptera	Insecta
Drosophila simulans	Drosophila	Drosophilidae	Diptera	Insecta
Drosophila simulans	Drosophila	Drosophilidae	Diptera	Insecta
Drosophila simulans	Drosophila	Drosophilidae	Diptera	Insecta
Drosophila simulans	Drosophila	Drosophilidae	Diptera	Insecta
Drosophila simulans	Drosophila	Drosophilidae	Diptera	Insecta
Drosophila simulans	Drosophila	Drosophilidae	Diptera	Insecta
Drosophila suzukii	Drosophila	Drosophilidae	Diptera	Insecta
Drosophila virilis	Drosophila	Drosophilidae	Diptera	Insecta
Drosophila willistoni	Drosophila	Drosophilidae	Diptera	Insecta
Drosophila yakuba	Drosophila	Drosophilidae	Diptera	Insecta
Drosophila yakuba	Drosophila	Drosophilidae	Diptera	Insecta
Drosophila yakuba	Drosophila	Drosophilidae	Diptera	Insecta
Drosophila yakuba	Drosophila	Drosophilidae	Diptera	Insecta
Drosophila yakuba	Drosophila	Drosophilidae	Diptera	Insecta
Drosophila yakuba	Drosophila	Drosophilidae	Diptera	Insecta
Drosophila yakuba	Drosophila	Drosophilidae	Diptera	Insecta
Drosophila yakuba	Drosophila	Drosophilidae	Diptera	Insecta
Drosophila yakuba	Drosophila	Drosophilidae	Diptera	Insecta
Drosophila yakuba	Drosophila	Drosophilidae	Diptera	Insecta
Drosophila yakuba	Drosophila	Drosophilidae	Diptera	Insecta
Drosophila yakuba	Drosophila	Drosophilidae	Diptera	Insecta
Drosophila yakuba	Drosophila	Drosophilidae	Diptera	Insecta
Drosophila yakuba	Drosophila	Drosophilidae	Diptera	Insecta
Drosophila yakuba	Drosophila	Drosophilidae	Diptera	Insecta
Drosophila yakuba	Drosophila	Drosophilidae	Diptera	Insecta
Drosophila yakuba	Drosophila	Drosophilidae	Diptera	Insecta
Drosophila yakuba	Drosophila	Drosophilidae	Diptera	Insecta
Drosophila yakuba	Drosophila	Drosophilidae	Diptera	Insecta
Drosophila yakuba	Drosophila	Drosophilidae	Diptera	Insecta
Drosophila yakuba	Drosophila	Drosophilidae	Diptera	Insecta
Drosophila yakuba	Drosophila	Drosophilidae	Diptera	Insecta
Drosophila yakuba	Drosophila	Drosophilidae	Diptera	Insecta
Drosophila yakuba	Drosophila	Drosophilidae	Diptera	Insecta
Drosophila yakuba	Drosophila	Drosophilidae	Diptera	Insecta
Drosophila yakuba	Drosophila	Drosophilidae	Diptera	Insecta
Drosophila yakuba	Drosophila	Drosophilidae	Diptera	Insecta
Drosophila yakuba	Drosophila	Drosophilidae	Diptera	Insecta
Drosophila yakuba	Drosophila	Drosophilidae	Diptera	Insecta
Dryops sp.	Dryops	Dryopidae	Coleoptera	Insecta
Dysdercus cingulatus	Dysdercus	Pyrrhocoridae	Hemiptera	Insecta
Dysmicohermes ingens	Dysmicohermes	Corydalidae	Megaloptera	Insecta
Elimaea cheni	Elimaea	Tettigoniidae	Orthoptera	Insecta
Ellipes minuta	Ellipes	Tridactylidae	Orthoptera	Insecta
Elodia flavipalpis	Elodia	Tachinidae	Diptera	Insecta
Elophila interruptalis	Elophila	Crambidae	Lepidoptera	Insecta
Elymnias hypermnestra	Elymnias	Nymphalidae	Lepidoptera	Insecta
Empoasca vitis	Empoasca	Cicadellidae	Hemiptera	Insecta
Endoclita signifer	Endoclita	Hepialidae	Lepidoptera	Insecta
Enithares tibialis	Enithares	Notonectidae	Hemiptera	Insecta
Eogystia hippophaecolus	Eogystia	Cossidae	Lepidoptera	Insecta
Epacanthaclisis banksi	Epacanthaclisis	Myrmeleontidae	Neuroptera	Insecta
Epeorus sp.	Epeorus	Heptageniidae	Ephemeroptera	Insecta
Epeorus sp.	Epeorus	Heptageniidae	Ephemeroptera	Insecta
Ephemera orientalis	Ephemera	Ephemeridae	Ephemeroptera	Insecta
Ephestia kuehniella	Ephestia	Pyralidae	Lepidoptera	Insecta
Ephestia kuehniella	Ephestia	Pyralidae	Lepidoptera	Insecta
Epicauta chinensis	Epicauta	Meloidae	Coleoptera	Insecta
Epiophlebia superstes	Epiophlebia	Epiophlebiidae	Odonata	Insecta
Erianthus versicolor	Erianthus	Chorotypidae	Orthoptera	Insecta
Eriogyna pyretorum	Eriogyna	Saturniidae	Lepidoptera	Insecta
Erotylidae sp.	-	Erotylidae	Coleoptera	Insecta
Erynnis montanus	Erynnis	Hesperiidae	Lepidoptera	Insecta
Eubasilissa regina	Eubasilissa	Phryganeidae	Trichoptera	Insecta
Euchorthippus fusigeniculatus	Euchorthippus	Acrididae	Orthoptera	Insecta
Eucryptorrhynchus brandti	Eucryptorrhynchus	Curculionidae	Coleoptera	Insecta
Eucryptorrhynchus brandti	Eucryptorrhynchus	Curculionidae	Coleoptera	Insecta
Eucryptorrhynchus brandti	Eucryptorrhynchus	Curculionidae	Coleoptera	Insecta
Eucryptorrhynchus chinensis	Eucryptorrhynchus	Curculionidae	Coleoptera	Insecta
Eucryptorrhynchus chinensis	Eucryptorrhynchus	Curculionidae	Coleoptera	Insecta
Euphaea formosa	Euphaea	Euphaeidae	Odonata	Insecta
Euploea core	Euploea	Nymphalidae	Lepidoptera	Insecta
Euploea midamus	Euploea	Nymphalidae	Lepidoptera	Insecta
Euploea mulciber	Euploea	Nymphalidae	Lepidoptera	Insecta
Eupolyphaga sinensis	Eupolyphaga	Corydiidae	Blattodea	Insecta
Euproctis pseudoconspersa	Euproctis	Erebidae	Lepidoptera	Insecta
Eurema hecabe	Eurema	Pieridae	Lepidoptera	Insecta
Eurema hecabe	Eurema	Pieridae	Lepidoptera	Insecta
Euripus nyctelius	Euripus	Nymphalidae	Lepidoptera	Insecta
Eurydema gebleri	Eurydema	Pentatomidae	Hemiptera	Insecta
Euryusa optabilis	Euryusa	Staphylinidae	Coleoptera	Insecta
Euspilotus scissus	Euspilotus	Histeridae	Coleoptera	Insecta
Eusthenes cupreus	Eusthenes	Tessaratomidae	Hemiptera	Insecta
Eutelia adulatricoides	Eutelia	Euteliidae	Lepidoptera	Insecta
Euthalia irrubescens	Euthalia	Nymphalidae	Lepidoptera	Insecta
Evania appendigaster	Evania	Evaniidae	Hymenoptera	Insecta
Evergestis junctalis	Evergestis	Crambidae	Lepidoptera	Insecta
Exorista sorbillans	Exorista	Tachinidae	Diptera	Insecta
Fabriciana nerippe	Fabriciana	Nymphalidae	Lepidoptera	Insecta
Fergusonina taylori	Fergusonina	Fergusoninidae	Diptera	Insecta
Filchnerella beicki	Filchnerella	Pamphagidae	Orthoptera	Insecta
Filchnerella helanshanensis	Filchnerella	Pamphagidae	Orthoptera	Insecta
Folsomotoma octooculata	Folsomotoma	Isotomidae	Entomobryomorpha	Collembola
Formica fusca	Formica	Formicidae	Hymenoptera	Insecta
Formica selysi	Formica	Formicidae	Hymenoptera	Insecta
Frankliniella intonsa	Frankliniella	Thripidae	Thysanoptera	Insecta
Frankliniella occidentalis	Frankliniella	Thripidae	Thysanoptera	Insecta
Friesea grisea	Friesea	Neanuridae	Poduromorpha	Collembola
Friesea grisea	Friesea	Neanuridae	Poduromorpha	Collembola
Fruhstorferiola kulinga	Fruhstorferiola	Acrididae	Orthoptera	Insecta
Fruhstorferiola sp.	Fruhstorferiola	Acrididae	Orthoptera	Insecta
Gabala argentata	Gabala	Nolidae	Lepidoptera	Insecta
Gabronthus thermarum	Gabronthus	Staphylinidae	Coleoptera	Insecta
Galeruca daurica	Galeruca	Chrysomelidae	Coleoptera	Insecta
Galleria mellonella	Galleria	Pyralidae	Lepidoptera	Insecta
Gampsocleis gratiosa	Gampsocleis	Tettigoniidae	Orthoptera	Insecta
Gasterophilus intestinalis	Gasterophilus	Oestridae	Diptera	Insecta
Gasterophilus intestinalis	Gasterophilus	Oestridae	Diptera	Insecta
Gasterophilus pecorum	Gasterophilus	Oestridae	Diptera	Insecta
Gasteruption sp.	Gasteruption	Gasteruptiidae	Hymenoptera	Insecta
Gastrimargus marmoratus	Gastrimargus	Acrididae	Orthoptera	Insecta
Gastrimargus marmoratus	Gastrimargus	Acrididae	Orthoptera	Insecta
Geisha distinctissima	Geisha	Flatidae	Hemiptera	Insecta
Geocoris pallidipennis	Geocoris	Geocoridae	Hemiptera	Insecta
Glyphodes pyloalis	Glyphodes	Crambidae	Lepidoptera	Insecta
Glyphodes pyloalis	Glyphodes	Crambidae	Lepidoptera	Insecta
Glyphodes quadrimaculalis	Glyphodes	Crambidae	Lepidoptera	Insecta
Gomphiocephalus hodgsoni	Gomphiocephalus	Hypogastruridae	Poduromorpha	Collembola
Gomphocerippus rufus	Gomphocerippus	Acrididae	Orthoptera	Insecta
Gomphocerus licenti	Gomphocerus	Acrididae	Orthoptera	Insecta
Gomphocerus sibiricus	Gomphocerus	Acrididae	Orthoptera	Insecta
Gomphocerus sibiricus	Gomphocerus	Acrididae	Orthoptera	Insecta
Gonepteryx mahaguru	Gonepteryx	Pieridae	Lepidoptera	Insecta
Gonepteryx rhamni	Gonepteryx	Pieridae	Lepidoptera	Insecta
Gonista bicolor	Gonista	Acrididae	Orthoptera	Insecta
Gorpis annulatus	Gorpis	Nabidae	Hemiptera	Insecta
Gorpis humeralis	Gorpis	Nabidae	Hemiptera	Insecta
Graphium chironides	Graphium	Papilionidae	Lepidoptera	Insecta
Graphium timur	Graphium	Papilionidae	Lepidoptera	Insecta
Grapholita dimorpha	Grapholita	Tortricidae	Lepidoptera	Insecta
Grapholita molesta	Grapholita	Tortricidae	Lepidoptera	Insecta
Grapholita molesta	Grapholita	Tortricidae	Lepidoptera	Insecta
Gromphadorhina portentosa	Gromphadorhina	Blaberidae	Blattodea	Insecta
Gryllotalpa orientalis	Gryllotalpa	Gryllotalpidae	Orthoptera	Insecta
Gryllotalpa pluvialis	Gryllotalpa	Gryllotalpidae	Orthoptera	Insecta
Gryllotalpa unispina	Gryllotalpa	Gryllotalpidae	Orthoptera	Insecta
Gynaephora aureata	Gynaephora	Erebidae	Lepidoptera	Insecta
Gynaephora menyuanensis	Gynaephora	Erebidae	Lepidoptera	Insecta
Gynaephora qinghaiensis	Gynaephora	Erebidae	Lepidoptera	Insecta
Gynaephora qumalaiensis	Gynaephora	Erebidae	Lepidoptera	Insecta
Habrophlebiodes zijinensis	Habrophlebiodes	Leptophlebiidae	Ephemeroptera	Insecta
Hackeriella veitchi	Hackeriella	Peloridiidae	Hemiptera	Insecta
Haemagogus janthinomys	Haemagogus	Culicidae	Diptera	Insecta
Haematobia irritans	Haematobia	Muscidae	Diptera	Insecta
Haematopinus apri	Haematopinus	Haematopinidae	Psocodea	Insecta
Haematopinus apri	Haematopinus	Haematopinidae	Psocodea	Insecta
Haematopinus suis	Haematopinus	Haematopinidae	Psocodea	Insecta
Haematopinus suis	Haematopinus	Haematopinidae	Psocodea	Insecta
Haematopinus suis	Haematopinus	Haematopinidae	Psocodea	Insecta
Haematopinus suis	Haematopinus	Haematopinidae	Psocodea	Insecta
Haematopinus suis	Haematopinus	Haematopinidae	Psocodea	Insecta
Haematopinus suis	Haematopinus	Haematopinidae	Psocodea	Insecta
Haematopinus suis	Haematopinus	Haematopinidae	Psocodea	Insecta
Haematopinus suis	Haematopinus	Haematopinidae	Psocodea	Insecta
Hagnagora anicata	Hagnagora	Geometridae	Lepidoptera	Insecta
Hagnagora anicata	Hagnagora	Geometridae	Lepidoptera	Insecta
Haliplus sp.	Haliplus	Haliplidae	Coleoptera	Insecta
Haliplus sp.	Haliplus	Haliplidae	Coleoptera	Insecta
Halyomorpha halys	Halyomorpha	Pentatomidae	Hemiptera	Insecta
Hamadryas epinome	Hamadryas	Nymphalidae	Lepidoptera	Insecta
Haplothrips aculeatus	Haplothrips	Phlaeothripidae	Thysanoptera	Insecta
Hapsodrilus ignifer	Hapsodrilus	Elateridae	Coleoptera	Insecta
Haritalodes derogata	Haritalodes	Crambidae	Lepidoptera	Insecta
Hasora anura	Hasora	Hesperiidae	Lepidoptera	Insecta
Hasora anura	Hasora	Hesperiidae	Lepidoptera	Insecta
Hasora vitta	Hasora	Hesperiidae	Lepidoptera	Insecta
Hebomoia glaucippe	Hebomoia	Pieridae	Lepidoptera	Insecta
Helcystogramma macroscopa	Helcystogramma	Gelechiidae	Lepidoptera	Insecta
Heleodromia immaculata	Heleodromia	Empididae	Diptera	Insecta
Heliconius clysonymus	Heliconius	Nymphalidae	Lepidoptera	Insecta
Heliconius cydno	Heliconius	Nymphalidae	Lepidoptera	Insecta
Heliconius hecale	Heliconius	Nymphalidae	Lepidoptera	Insecta
Heliconius ismenius	Heliconius	Nymphalidae	Lepidoptera	Insecta
Heliconius melpomene	Heliconius	Nymphalidae	Lepidoptera	Insecta
Heliconius pachinus	Heliconius	Nymphalidae	Lepidoptera	Insecta
Heliconius sara	Heliconius	Nymphalidae	Lepidoptera	Insecta
Helicoverpa armigera	Helicoverpa	Noctuidae	Lepidoptera	Insecta
Helicoverpa assulta	Helicoverpa	Noctuidae	Lepidoptera	Insecta
Helicoverpa assulta	Helicoverpa	Noctuidae	Lepidoptera	Insecta
Helicoverpa punctigera	Helicoverpa	Noctuidae	Lepidoptera	Insecta
Helicoverpa zea	Helicoverpa	Noctuidae	Lepidoptera	Insecta
Heliothis subflexa	Heliothis	Noctuidae	Lepidoptera	Insecta
Helochares sp.	Helochares	Hydrophilidae	Coleoptera	Insecta
Helotrephes sp.	Helotrephes	Helotrephidae	Hemiptera	Insecta
Hemilucilia sp.	Hemilucilia	Calliphoridae	Diptera	Insecta
Hemiodoecus leai	Hemiodoecus	Peloridiidae	Hemiptera	Insecta
Hemipyrellia ligurriens	Hemipyrellia	Calliphoridae	Diptera	Insecta
Henicus brevimucronatus	Henicus	Anostostomatidae	Orthoptera	Insecta
Henosepilachna pusillanima	Henosepilachna	Coccinellidae	Coleoptera	Insecta
Hepialus xiaojinensis	Hepialus	Hepialidae	Lepidoptera	Insecta
Herona marathus	Herona	Nymphalidae	Lepidoptera	Insecta
Heterodoxus macropus	Heterodoxus	Boopiidae	Psocodea	Insecta
Heterotermes crinitus	Heterotermes	Rhinotermitidae	Blattodea	Insecta
Heterotermes malabaricus	Heterotermes	Rhinotermitidae	Blattodea	Insecta
Heteropterus morpheus	Heteropterus	Hesperiidae	Lepidoptera	Insecta
Heterotermes occiduus	Heterotermes	Rhinotermitidae	Blattodea	Insecta
Heterotermes occiduus	Heterotermes	Rhinotermitidae	Blattodea	Insecta
Heterotermes paradoxus	Heterotermes	Rhinotermitidae	Blattodea	Insecta
Heterotermes paradoxus	Heterotermes	Rhinotermitidae	Blattodea	Insecta
Heterotermes paradoxus	Heterotermes	Rhinotermitidae	Blattodea	Insecta
Heterotermes platycephalus	Heterotermes	Rhinotermitidae	Blattodea	Insecta
Heterotermes sp.	Heterotermes	Rhinotermitidae	Blattodea	Insecta
Heterotermes tenuior	Heterotermes	Rhinotermitidae	Blattodea	Insecta
Heterotermes tenuis	Heterotermes	Rhinotermitidae	Blattodea	Insecta
Heterotermes tenuis	Heterotermes	Rhinotermitidae	Blattodea	Insecta
Heterotermes vagus	Heterotermes	Rhinotermitidae	Blattodea	Insecta
Heterotermes validus	Heterotermes	Rhinotermitidae	Blattodea	Insecta
Hierodula formosana	Hierodula	Mantidae	Mantodea	Insecta
Hieromantis kurokoi	Hieromantis	Stathmopodidae	Lepidoptera	Insecta
Hipparchia autonoe	Hipparchia	Nymphalidae	Lepidoptera	Insecta
Histeridae sp.	-	Histeridae	Coleoptera	Insecta
Histeridae sp.	-	Histeridae	Coleoptera	Insecta
Histeridae sp.	-	Histeridae	Coleoptera	Insecta
Homalodisca vitripennis	Homalodisca	Cicadellidae	Hemiptera	Insecta
Hormaphis betulae	Hormaphis	Aphididae	Hemiptera	Insecta
Humbertiella nada	Humbertiella	Liturgusidae	Mantodea	Insecta
Humphaplotropis culaishanensis	Humphaplotropis	Pamphagidae	Orthoptera	Insecta
Hydaropsis longirostris	Hydaropsis	Coreidae	Hemiptera	Insecta
Hydrobasileus croceus	Hydrobasileus	Libellulidae	Odonata	Insecta
Hydrochus sp.	Hydrochus	Hydrophilidae	Coleoptera	Insecta
Hydrometra greeni	Hydrometra	Hydrometridae	Hemiptera	Insecta
Hydrophilidae sp.	-	Hydrophilidae	Coleoptera	Insecta
Hydroporus sp.	Hydroporus	Dytiscidae	Coleoptera	Insecta
Hydroporus sp.	Hydroporus	Dytiscidae	Coleoptera	Insecta
Hydropsyche pellucidula	Hydropsyche	Hydropsychidae	Trichoptera	Insecta
Hydroscapha granulum	Hydroscapha	Hydroscaphidae	Coleoptera	Insecta
Hygrobia hermanni	Hygrobia	Hygrobiidae	Coleoptera	Insecta
Hygrotus sp.	Hygrotus	Dytiscidae	Coleoptera	Insecta
Hygrotus sp.	Hygrotus	Dytiscidae	Coleoptera	Insecta
Hygrotus sp.	Hygrotus	Dytiscidae	Coleoptera	Insecta
Hylaeus dilatatus	Hylaeus	Colletidae	Hymenoptera	Insecta
Hylobitelus xiaoi	Hylobitelus	Curculionidae	Coleoptera	Insecta
Hyphantria cunea	Hyphantria	Erebidae	Lepidoptera	Insecta
Hypoderma lineatum	Hypoderma	Oestridae	Diptera	Insecta
Hypolimnas bolina	Hypolimnas	Nymphalidae	Lepidoptera	Insecta
Hypsopygia regina	Hypsopygia	Pyralidae	Lepidoptera	Insecta
Ibalia leucospoides	Ibalia	Ibaliidae	Hymenoptera	Insecta
Ibidoecus bisignatus	Ibidoecus	Philopteridae	Psocodea	Insecta
Ictinogomphus sp.	Ictinogomphus	Gomphidae	Odonata	Insecta
Idea leuconoe	Idea	Nymphalidae	Lepidoptera	Insecta
Ideopsis similis	Ideopsis	Nymphalidae	Lepidoptera	Insecta
Idioscopus nitidulus	Idioscopus	Cicadellidae	Hemiptera	Insecta
Idris sp.	Idris	Platygastridae	Hymenoptera	Insecta
Ilyocoris cimicoides	Ilyocoris	Naucoridae	Hemiptera	Insecta
Ischnura pumilio	Ischnura	Coenagrionidae	Odonata	Insecta
Isonychia ignota	Isonychia	Isonychiidae	Ephemeroptera	Insecta
Issoria lathonia	Issoria	Nymphalidae	Lepidoptera	Insecta
Jankowskia athleta	Jankowskia	Geometridae	Lepidoptera	Insecta
Japonica lutea	Japonica	Lycaenidae	Lepidoptera	Insecta
Japyx solifugus	Japyx	Japygidae	Dicellurata	Diplura
Jellisonia amadoi	Jellisonia	Ceratophyllidae	Siphonaptera	Insecta
Junonia almana	Junonia	Nymphalidae	Lepidoptera	Insecta
Junonia coenia	Junonia	Nymphalidae	Lepidoptera	Insecta
Junonia lemonias	Junonia	Nymphalidae	Lepidoptera	Insecta
Junonia orithya	Junonia	Nymphalidae	Lepidoptera	Insecta
Kallima inachus	Kallima	Nymphalidae	Lepidoptera	Insecta
Kallima inachus	Kallima	Nymphalidae	Lepidoptera	Insecta
Kamimuria chungnanshana	Kamimuria	Perlidae	Plecoptera	Insecta
Kamimuria wangi	Kamimuria	Perlidae	Plecoptera	Insecta
Kingdonella bicollina	Kingdonella	Acrididae	Orthoptera	Insecta
Kleidocerys resedae	Kleidocerys	Lygaeidae	Hemiptera	Insecta
Kuwayamaea brachyptera	Kuwayamaea	Tettigoniidae	Orthoptera	Insecta
Laccotrephes robustus	Laccotrephes	Nepidae	Hemiptera	Insecta
Lachana alpherakii	Lachana	Erebidae	Lepidoptera	Insecta
Lamproptera curius	Lamproptera	Papilionidae	Lepidoptera	Insecta
Laodelphax striatella	Laodelphax	Delphacidae	Hemiptera	Insecta
Laodelphax striatella	Laodelphax	Delphacidae	Hemiptera	Insecta
Laternaria candelaria	Laternaria	Fulgoridae	Hemiptera	Insecta
Lemyra melli	Lemyra	Erebidae	Lepidoptera	Insecta
Lentula callani	Lentula	Lentulidae	Orthoptera	Insecta
Lepidocampa weberi	Lepidocampa	Campodeidae	Rhabdura	Diplura
Lepidopsocidae sp.	-	Lepidopsocidae	Psocodea	Insecta
Leptidea morsei	Leptidea	Pieridae	Lepidoptera	Insecta
Leptobelus gazella	Leptobelus	Membracidae	Hemiptera	Insecta
Leptogaster longicauda	Leptogaster	Asilidae	Diptera	Insecta
Leptomantella albella	Leptomantella	Tarachodidae	Mantodea	Insecta
Leptomyrmex pallens	Leptomyrmex	Formicidae	Hymenoptera	Insecta
Lerema accius	Lerema	Hesperiidae	Lepidoptera	Insecta
Lethe albolineata	Lethe	Nymphalidae	Lepidoptera	Insecta
Lethe dura	Lethe	Nymphalidae	Lepidoptera	Insecta
Lethocerus indicus	Lethocerus	Belostomatidae	Hemiptera	Insecta
Lethocerus indicus	Lethocerus	Belostomatidae	Hemiptera	Insecta
Leucoptera malifoliella	Leucoptera	Lyonetiidae	Lepidoptera	Insecta
Lexias dirtea	Lexias	Nymphalidae	Lepidoptera	Insecta
Libiocoris heissi	Libiocoris	Aradidae	Hemiptera	Insecta
Libythea celtis	Libythea	Nymphalidae	Lepidoptera	Insecta
Limonius californicus	Limonius	Elateridae	Coleoptera	Insecta
Linepithema humile	Linepithema	Formicidae	Hymenoptera	Insecta
Linepithema humile	Linepithema	Formicidae	Hymenoptera	Insecta
Liogluta microptera	Liogluta	Staphylinidae	Coleoptera	Insecta
Liopterus sp.	Liopterus	Dytiscidae	Coleoptera	Insecta
Liposcelis bostrychophila	Liposcelis	Liposcelidae	Psocodea	Insecta
Liposcelis bostrychophila	Liposcelis	Liposcelidae	Psocodea	Insecta
Liposcelis decolor	Liposcelis	Liposcelidae	Psocodea	Insecta
Liposcelis keleri	Liposcelis	Liposcelidae	Psocodea	Insecta
Liriomyza bryoniae	Liriomyza	Agromyzidae	Diptera	Insecta
Liriomyza huidobrensis	Liriomyza	Agromyzidae	Diptera	Insecta
Liriomyza huidobrensis	Liriomyza	Agromyzidae	Diptera	Insecta
Liriomyza sativae	Liriomyza	Agromyzidae	Diptera	Insecta
Liriomyza sativae	Liriomyza	Agromyzidae	Diptera	Insecta
Liriomyza trifolii	Liriomyza	Agromyzidae	Diptera	Insecta
Liriomyza trifolii	Liriomyza	Agromyzidae	Diptera	Insecta
Lista haraldusalis	Lista	Pyralidae	Lepidoptera	Insecta
Lithidiopsis carinatus	Lithidiopsis	Lithidiidae	Orthoptera	Insecta
Lobesia botrana	Lobesia	Tortricidae	Lepidoptera	Insecta
Lobocla bifasciata	Lobocla	Hesperiidae	Lepidoptera	Insecta
Locusta migratoria	Locusta	Acrididae	Orthoptera	Insecta
Locusta migratoria	Locusta	Acrididae	Orthoptera	Insecta
Locusta migratoria	Locusta	Acrididae	Orthoptera	Insecta
Locusta migratoria	Locusta	Acrididae	Orthoptera	Insecta
Locusta migratoria	Locusta	Acrididae	Orthoptera	Insecta
Locusta migratoria	Locusta	Acrididae	Orthoptera	Insecta
Locusta migratoria	Locusta	Acrididae	Orthoptera	Insecta
Locusta migratoria	Locusta	Acrididae	Orthoptera	Insecta
Locusta migratoria	Locusta	Acrididae	Orthoptera	Insecta
Locusta migratoria	Locusta	Acrididae	Orthoptera	Insecta
Locusta migratoria	Locusta	Acrididae	Orthoptera	Insecta
Locusta migratoria	Locusta	Acrididae	Orthoptera	Insecta
Locusta migratoria	Locusta	Acrididae	Orthoptera	Insecta
Locusta migratoria	Locusta	Acrididae	Orthoptera	Insecta
Locusta migratoria	Locusta	Acrididae	Orthoptera	Insecta
Locusta migratoria	Locusta	Acrididae	Orthoptera	Insecta
Locusta migratoria	Locusta	Acrididae	Orthoptera	Insecta
Locusta migratoria	Locusta	Acrididae	Orthoptera	Insecta
Locusta migratoria	Locusta	Acrididae	Orthoptera	Insecta
Locusta migratoria	Locusta	Acrididae	Orthoptera	Insecta
Locusta migratoria	Locusta	Acrididae	Orthoptera	Insecta
Locusta migratoria	Locusta	Acrididae	Orthoptera	Insecta
Locusta migratoria	Locusta	Acrididae	Orthoptera	Insecta
Locusta migratoria	Locusta	Acrididae	Orthoptera	Insecta
Locusta migratoria	Locusta	Acrididae	Orthoptera	Insecta
Locusta migratoria	Locusta	Acrididae	Orthoptera	Insecta
Locusta migratoria	Locusta	Acrididae	Orthoptera	Insecta
Locusta migratoria	Locusta	Acrididae	Orthoptera	Insecta
Locusta migratoria	Locusta	Acrididae	Orthoptera	Insecta
Locusta migratoria	Locusta	Acrididae	Orthoptera	Insecta
Locusta migratoria	Locusta	Acrididae	Orthoptera	Insecta
Locusta migratoria	Locusta	Acrididae	Orthoptera	Insecta
Locusta migratoria	Locusta	Acrididae	Orthoptera	Insecta
Locusta migratoria	Locusta	Acrididae	Orthoptera	Insecta
Locusta migratoria	Locusta	Acrididae	Orthoptera	Insecta
Locusta migratoria	Locusta	Acrididae	Orthoptera	Insecta
Locusta migratoria	Locusta	Acrididae	Orthoptera	Insecta
Locusta migratoria	Locusta	Acrididae	Orthoptera	Insecta
Locusta migratoria	Locusta	Acrididae	Orthoptera	Insecta
Locusta migratoria	Locusta	Acrididae	Orthoptera	Insecta
Locusta migratoria	Locusta	Acrididae	Orthoptera	Insecta
Locusta migratoria	Locusta	Acrididae	Orthoptera	Insecta
Locusta migratoria	Locusta	Acrididae	Orthoptera	Insecta
Locusta migratoria	Locusta	Acrididae	Orthoptera	Insecta
Locusta migratoria	Locusta	Acrididae	Orthoptera	Insecta
Locusta migratoria	Locusta	Acrididae	Orthoptera	Insecta
Locusta migratoria	Locusta	Acrididae	Orthoptera	Insecta
Locusta migratoria	Locusta	Acrididae	Orthoptera	Insecta
Locusta migratoria	Locusta	Acrididae	Orthoptera	Insecta
Locusta migratoria	Locusta	Acrididae	Orthoptera	Insecta
Locusta migratoria	Locusta	Acrididae	Orthoptera	Insecta
Locusta migratoria	Locusta	Acrididae	Orthoptera	Insecta
Locusta migratoria	Locusta	Acrididae	Orthoptera	Insecta
Locusta migratoria	Locusta	Acrididae	Orthoptera	Insecta
Locusta migratoria	Locusta	Acrididae	Orthoptera	Insecta
Locusta migratoria	Locusta	Acrididae	Orthoptera	Insecta
Locusta migratoria	Locusta	Acrididae	Orthoptera	Insecta
Locusta migratoria	Locusta	Acrididae	Orthoptera	Insecta
Locusta migratoria	Locusta	Acrididae	Orthoptera	Insecta
Locusta migratoria	Locusta	Acrididae	Orthoptera	Insecta
Locusta migratoria	Locusta	Acrididae	Orthoptera	Insecta
Locusta migratoria	Locusta	Acrididae	Orthoptera	Insecta
Locusta migratoria	Locusta	Acrididae	Orthoptera	Insecta
Locusta migratoria	Locusta	Acrididae	Orthoptera	Insecta
Locusta migratoria	Locusta	Acrididae	Orthoptera	Insecta
Locusta migratoria	Locusta	Acrididae	Orthoptera	Insecta
Locusta migratoria	Locusta	Acrididae	Orthoptera	Insecta
Locusta migratoria	Locusta	Acrididae	Orthoptera	Insecta
Locusta migratoria	Locusta	Acrididae	Orthoptera	Insecta
Locusta migratoria	Locusta	Acrididae	Orthoptera	Insecta
Loxoblemmus equestris	Loxoblemmus	Gryllidae	Orthoptera	Insecta
Loxostege sticticalis	Loxostege	Crambidae	Lepidoptera	Insecta
Lucanus mazama	Lucanus	Lucanidae	Coleoptera	Insecta
Lucilia caesar	Lucilia	Calliphoridae	Diptera	Insecta
Lucilia caesar	Lucilia	Calliphoridae	Diptera	Insecta
Lucilia caesar	Lucilia	Calliphoridae	Diptera	Insecta
Lucilia coeruleiviridis	Lucilia	Calliphoridae	Diptera	Insecta
Lucilia cuprina	Lucilia	Calliphoridae	Diptera	Insecta
Lucilia cuprina	Lucilia	Calliphoridae	Diptera	Insecta
Lucilia cuprina	Lucilia	Calliphoridae	Diptera	Insecta
Lucilia cuprina	Lucilia	Calliphoridae	Diptera	Insecta
Lucilia cuprina	Lucilia	Calliphoridae	Diptera	Insecta
Lucilia cuprina	Lucilia	Calliphoridae	Diptera	Insecta
Lucilia cuprina	Lucilia	Calliphoridae	Diptera	Insecta
Lucilia cuprina	Lucilia	Calliphoridae	Diptera	Insecta
Lucilia cuprina	Lucilia	Calliphoridae	Diptera	Insecta
Lucilia cuprina	Lucilia	Calliphoridae	Diptera	Insecta
Lucilia illustris	Lucilia	Calliphoridae	Diptera	Insecta
Lucilia illustris	Lucilia	Calliphoridae	Diptera	Insecta
Lucilia porphyrina	Lucilia	Calliphoridae	Diptera	Insecta
Lucilia sericata	Lucilia	Calliphoridae	Diptera	Insecta
Lucilia sericata	Lucilia	Calliphoridae	Diptera	Insecta
Lucilia sericata	Lucilia	Calliphoridae	Diptera	Insecta
Lucilia sericata	Lucilia	Calliphoridae	Diptera	Insecta
Lucilia sericata	Lucilia	Calliphoridae	Diptera	Insecta
Luciola substriata	Luciola	Lampyridae	Coleoptera	Insecta
Luehdorfia chinensis	Luehdorfia	Papilionidae	Lepidoptera	Insecta
Luehdorfia chinensis	Luehdorfia	Papilionidae	Lepidoptera	Insecta
Luehdorfia chinensis	Luehdorfia	Papilionidae	Lepidoptera	Insecta
Luehdorfia chinensis	Luehdorfia	Papilionidae	Lepidoptera	Insecta
Luehdorfia chinensis	Luehdorfia	Papilionidae	Lepidoptera	Insecta
Luehdorfia taibai	Luehdorfia	Papilionidae	Lepidoptera	Insecta
Lycaena phlaeas	Lycaena	Lycaenidae	Lepidoptera	Insecta
Lycorma delicatula	Lycorma	Fulgoridae	Hemiptera	Insecta
Lycorma delicatula	Lycorma	Fulgoridae	Hemiptera	Insecta
Lygus hesperus	Lygus	Miridae	Hemiptera	Insecta
Lygus lineolaris	Lygus	Miridae	Hemiptera	Insecta
Lymantria dispar	Lymantria	Erebidae	Lepidoptera	Insecta
Macrognathotermes errator	Macrognathotermes	Termitidae	Blattodea	Insecta
Macrogyrus oblongus	Macrogyrus	Gyrinidae	Coleoptera	Insecta
Macroscytus gibbulus	Macroscytus	Cydnidae	Hemiptera	Insecta
Macrotermes barneyi	Macrotermes	Termitidae	Blattodea	Insecta
Macrotermes natalensis	Macrotermes	Termitidae	Blattodea	Insecta
Macrotermes subhyalinus	Macrotermes	Termitidae	Blattodea	Insecta
Malcus inconspicuus	Malcus	Malcidae	Hemiptera	Insecta
Manduca sexta	Manduca	Sphingidae	Lepidoptera	Insecta
Mantis religiosa	Mantis	Mantidae	Mantodea	Insecta
Margarinotus merdarius	Margarinotus	Histeridae	Coleoptera	Insecta
Maruca testulalis	Maruca	Crambidae	Lepidoptera	Insecta
Maruca vitrata	Maruca	Crambidae	Lepidoptera	Insecta
Maruca vitrata	Maruca	Crambidae	Lepidoptera	Insecta
Massicus raddei	Massicus	Cerambycidae	Coleoptera	Insecta
Mastotermes darwiniensis	Mastotermes	Mastotermitidae	Blattodea	Insecta
Mayetiola destructor	Mayetiola	Cecidomyiidae	Diptera	Insecta
Mecopoda elongata	Mecopoda	Tettigoniidae	Orthoptera	Insecta
Mecopoda niponensis	Mecopoda	Tettigoniidae	Orthoptera	Insecta
Megachile sculpturalis	Megachile	Megachilidae	Hymenoptera	Insecta
Megacopta cribraria	Megacopta	Plataspidae	Hemiptera	Insecta
Megalyra sp.	Megalyra	Megalyridae	Hymenoptera	Insecta
Megaphragma amalphitanum	Megaphragma	Trichogrammatidae	Hymenoptera	Insecta
Megaselia scalaris	Megaselia	Phoridae	Diptera	Insecta
Mekongiana xiangchengensis	Mekongiana	Pyrgomorphidae	Orthoptera	Insecta
Mekongiella kingdoni	Mekongiella	Pyrgomorphidae	Orthoptera	Insecta
Mekongiella xizangensis	Mekongiella	Pyrgomorphidae	Orthoptera	Insecta
Melanagromyza sojae	Melanagromyza	Agromyzidae	Diptera	Insecta
Melanargia asiatica	Melanargia	Nymphalidae	Lepidoptera	Insecta
Melanitis leda	Melanitis	Nymphalidae	Lepidoptera	Insecta
Melanitis phedima	Melanitis	Nymphalidae	Lepidoptera	Insecta
Melanotus sp.	Melanotus	Elateridae	Coleoptera	Insecta
Melipona scutellaris	Melipona	Apidae	Hymenoptera	Insecta
Melitaea cinxia	Melitaea	Nymphalidae	Lepidoptera	Insecta
Melitaea cinxia	Melitaea	Nymphalidae	Lepidoptera	Insecta
Melitaea cinxia	Melitaea	Nymphalidae	Lepidoptera	Insecta
Mengenilla moldrzyki	Mengenilla	Mengenillidae	Strepsiptera	Insecta
Mesophleps albilinella	Mesophleps	Gelechiidae	Lepidoptera	Insecta
Microcerotermes parvus	Microcerotermes	Termitidae	Blattodea	Insecta
Microhodotermes viator	Microhodotermes	Hodotermitidae	Blattodea	Insecta
Mirhipipteryx andensis	Mirhipipteryx	Ripipterygidae	Orthoptera	Insecta
Mnais costalis	Mnais	Calopterygidae	Odonata	Insecta
Mongoloraphidia harmandi	Mongoloraphidia	Raphidiidae	Raphidioptera	Insecta
Monochamus alternatus	Monochamus	Cerambycidae	Coleoptera	Insecta
Monochamus alternatus	Monochamus	Cerambycidae	Coleoptera	Insecta
Mordella atrata	Mordella	Mordellidae	Coleoptera	Insecta
Musca domestica	Musca	Muscidae	Diptera	Insecta
Musca domestica	Musca	Muscidae	Diptera	Insecta
Musca domestica	Musca	Muscidae	Diptera	Insecta
Musca domestica	Musca	Muscidae	Diptera	Insecta
Musca domestica	Musca	Muscidae	Diptera	Insecta
Musca domestica	Musca	Muscidae	Diptera	Insecta
Musca domestica	Musca	Muscidae	Diptera	Insecta
Musca domestica	Musca	Muscidae	Diptera	Insecta
Musca domestica	Musca	Muscidae	Diptera	Insecta
Musca domestica	Musca	Muscidae	Diptera	Insecta
Musca domestica	Musca	Muscidae	Diptera	Insecta
Musca domestica	Musca	Muscidae	Diptera	Insecta
Musca domestica	Musca	Muscidae	Diptera	Insecta
Musca domestica	Musca	Muscidae	Diptera	Insecta
Musca domestica	Musca	Muscidae	Diptera	Insecta
Muscina levida	Muscina	Muscidae	Diptera	Insecta
Muscina stabulans	Muscina	Muscidae	Diptera	Insecta
Mycalesis mineus	Mycalesis	Nymphalidae	Lepidoptera	Insecta
Myrmecocephalus concinnus	Myrmecocephalus	Staphylinidae	Coleoptera	Insecta
Myrmecophilus manni	Myrmecophilus	Myrmecophilidae	Orthoptera	Insecta
Myrmeleon immanis	Myrmeleon	Myrmeleontidae	Neuroptera	Insecta
Myrmica scabrinodis	Myrmica	Formicidae	Hymenoptera	Insecta
Mythimna separata	Mythimna	Noctuidae	Lepidoptera	Insecta
Mythimna separata	Mythimna	Noctuidae	Lepidoptera	Insecta
Myzus persicae	Myzus	Aphididae	Hemiptera	Insecta
Myzus persicae	Myzus	Aphididae	Hemiptera	Insecta
Nabis apicalis	Nabis	Nabidae	Hemiptera	Insecta
Nalassus sp.	Nalassus	Tenebrionidae	Coleoptera	Insecta
Napialus hunanensis	Napialus	Hepialidae	Lepidoptera	Insecta
Nasutitermes corniger	Nasutitermes	Termitidae	Blattodea	Insecta
Nasutitermes triodiae	Nasutitermes	Termitidae	Blattodea	Insecta
Naupactus xanthographus	Naupactus	Curculionidae	Coleoptera	Insecta
Nebria sp.	Nebria	Carabidae	Coleoptera	Insecta
Necrophila americana	Necrophila	Silphidae	Coleoptera	Insecta
Nemopoda mamaevi	Nemopoda	Sepsidae	Diptera	Insecta
Neocapritermes taracua	Neocapritermes	Termitidae	Blattodea	Insecta
Neochauliodes bowringi	Neochauliodes	Corydalidae	Megaloptera	Insecta
Neochauliodes fraternus	Neochauliodes	Corydalidae	Megaloptera	Insecta
Neochauliodes punctatolosus	Neochauliodes	Corydalidae	Megaloptera	Insecta
Neochauliodes rotundatus	Neochauliodes	Corydalidae	Megaloptera	Insecta
Neomaskellia andropogonis	Neomaskellia	Aleyrodidae	Hemiptera	Insecta
Neoneuromus tonkinensis	Neoneuromus	Corydalidae	Megaloptera	Insecta
Neopanorpa pulchra	Neopanorpa	Panorpidae	Mecoptera	Insecta
Neopanorpa pulchra	Neopanorpa	Panorpidae	Mecoptera	Insecta
Neope pulaha	Neope	Nymphalidae	Lepidoptera	Insecta
Neotermes insularis	Neotermes	Kalotermitidae	Blattodea	Insecta
Nepa hoffmanni	Nepa	Nepidae	Hemiptera	Insecta
Nephotettix cincticeps	Nephotettix	Cicadellidae	Hemiptera	Insecta
Neptis clinia	Neptis	Nymphalidae	Lepidoptera	Insecta
Neptis philyra	Neptis	Nymphalidae	Lepidoptera	Insecta
Neptis soma	Neptis	Nymphalidae	Lepidoptera	Insecta
Nerthra indica	Nerthra	Gelastocoridae	Hemiptera	Insecta
Nesidiocoris tenuis	Nesidiocoris	Miridae	Hemiptera	Insecta
Nesomachilis australica	Nesomachilis	Meinertellidae	Archaeognatha	Insecta
Neuroctenus parus	Neuroctenus	Aradidae	Hemiptera	Insecta
Neuronema laminatum	Neuronema	Hemerobiidae	Neuroptera	Insecta
Nevromus exterior	Nevromus	Corydalidae	Megaloptera	Insecta
Nezara viridula	Nezara	Pentatomidae	Hemiptera	Insecta
Nilaparvata lugens	Nilaparvata	Delphacidae	Hemiptera	Insecta
Nilaparvata lugens	Nilaparvata	Delphacidae	Hemiptera	Insecta
Nilaparvata lugens	Nilaparvata	Delphacidae	Hemiptera	Insecta
Nilaparvata lugens	Nilaparvata	Delphacidae	Hemiptera	Insecta
Nilaparvata muiri	Nilaparvata	Delphacidae	Hemiptera	Insecta
Ninguta schrenckii	Ninguta	Nymphalidae	Lepidoptera	Insecta
Nomophila noctuella	Nomophila	Crambidae	Lepidoptera	Insecta
Noterus sp.	Noterus	Noteridae	Coleoptera	Insecta
Notonectidae sp.	-	Notonectidae	Hemiptera	Insecta
Nyctemera arctata	Nyctemera	Erebidae	Lepidoptera	Insecta
Nymphes myrmeleonoides	Nymphes	Nymphidae	Neuroptera	Insecta
Nyssomyia umbratilis	Nyssomyia	Psychodidae	Diptera	Insecta
Obrium sp.	Obrium	Cerambycidae	Coleoptera	Insecta
Occasjapyx japonicus	Occasjapyx	Dipluridae	Dicellurata	Diplura
Ochlerotatus vigilax	Ochlerotatus	Culicidae	Diptera	Insecta
Ochlerotatus vigilax	Ochlerotatus	Culicidae	Diptera	Insecta
Ochlodes venata	Ochlodes	Hesperiidae	Lepidoptera	Insecta
Ochterus marginatus	Ochterus	Ochteridae	Hemiptera	Insecta
Octostigma sinensis	Octostigma	Dipluridae	Dicellurata	Diplura
Ocypus sp.	Ocypus	Staphylinidae	Coleoptera	Insecta
Oedaleus asiaticus	Oedaleus	Acrididae	Orthoptera	Insecta
Oedaleus infernalis	Oedaleus	Acrididae	Orthoptera	Insecta
Ognevia longipennis	Ognevia	Acrididae	Orthoptera	Insecta
Olophrum piceum	Olophrum	Staphylinidae	Coleoptera	Insecta
Ommexecha virens	Ommexecha	Ommexechidae	Orthoptera	Insecta
Oncocephalus breviscutum	Oncocephalus	Reduviidae	Hemiptera	Insecta
Operophtera brumata	Operophtera	Geometridae	Lepidoptera	Insecta
Opisthoplatia orientalis	Opisthoplatia	Blaberidae	Blattodea	Insecta
Orchesella villosa	Orchesella	Entomobryidae	Entomobryomorpha	Collembola
Orinhippus tibetanus	Orinhippus	Acrididae	Orthoptera	Insecta
Orius niger	Orius	Anthocoridae	Hemiptera	Insecta
Orius sauteri	Orius	Anthocoridae	Hemiptera	Insecta
Orseolia oryzae	Orseolia	Cecidomyiidae	Diptera	Insecta
Orthetrum melania	Orthetrum	Libellulidae	Odonata	Insecta
Orthogonalys pulchella	Orthogonalys	Trigonalidae	Hymenoptera	Insecta
Orussus occidentalis	Orussus	Orussidae	Hymenoptera	Insecta
Osmoderma opicum	Osmoderma	Scarabaeidae	Coleoptera	Insecta
Ostrinia furnacalis	Ostrinia	Crambidae	Lepidoptera	Insecta
Ostrinia nubilalis	Ostrinia	Crambidae	Lepidoptera	Insecta
Oxya chinensis	Oxya	Acrididae	Orthoptera	Insecta
Oxya hyla	Oxya	Acrididae	Orthoptera	Insecta
Oxypoda acuminata	Oxypoda	Staphylinidae	Coleoptera	Insecta
Pachypsylla venusta	Pachypsylla	Aphalaridae	Hemiptera	Insecta
Pacris xizangensis	Pacris	Acrididae	Orthoptera	Insecta
Paegniodes cupulatus	Paegniodes	Heptageniidae	Ephemeroptera	Insecta
Panchlora nivea	Panchlora	Blaberidae	Blattodea	Insecta
Pandita sinope	Pandita	Nymphalidae	Lepidoptera	Insecta
Pantoporia hordonia	Pantoporia	Nymphalidae	Lepidoptera	Insecta
Paphnutius ruficeps	Paphnutius	Cercopidae	Hemiptera	Insecta
Papilio bianor	Papilio	Papilionidae	Lepidoptera	Insecta
Papilio bianor	Papilio	Papilionidae	Lepidoptera	Insecta
Papilio bianor	Papilio	Papilionidae	Lepidoptera	Insecta
Papilio dardanus	Papilio	Papilionidae	Lepidoptera	Insecta
Papilio demoleus	Papilio	Papilionidae	Lepidoptera	Insecta
Papilio glaucus	Papilio	Papilionidae	Lepidoptera	Insecta
Papilio helenus	Papilio	Papilionidae	Lepidoptera	Insecta
Papilio helenus	Papilio	Papilionidae	Lepidoptera	Insecta
Papilio maackii	Papilio	Papilionidae	Lepidoptera	Insecta
Papilio machaon	Papilio	Papilionidae	Lepidoptera	Insecta
Papilio maraho	Papilio	Papilionidae	Lepidoptera	Insecta
Papilio polytes	Papilio	Papilionidae	Lepidoptera	Insecta
Papilio polytes	Papilio	Papilionidae	Lepidoptera	Insecta
Papilio syfanius	Papilio	Papilionidae	Lepidoptera	Insecta
Papilio xuthus	Papilio	Papilionidae	Lepidoptera	Insecta
Paracladura trichoptera	Paracladura	Trichoceridae	Diptera	Insecta
Paracymoriza distinctalis	Paracymoriza	Crambidae	Lepidoptera	Insecta
Paracymoriza prodigalis	Paracymoriza	Crambidae	Lepidoptera	Insecta
Paradelphomyia sp.	Paradelphomyia	Limoniidae	Diptera	Insecta
Parafronurus youi	Parafronurus	Heptageniidae	Ephemeroptera	Insecta
Parajapyx emeryanus	Parajapyx	Japygidae	Dicellurata	Diplura
Parantica sita	Parantica	Nymphalidae	Lepidoptera	Insecta
Paraplea frontalis	Paraplea	Pleidae	Hemiptera	Insecta
Parapoynx crisonalis	Parapoynx	Crambidae	Lepidoptera	Insecta
Pararge aegeria	Pararge	Nymphalidae	Lepidoptera	Insecta
Parasarpa dudu	Parasarpa	Nymphalidae	Lepidoptera	Insecta
Paratrioza sinica	Paratrioza	Triozidae	Hemiptera	Insecta
Parnara guttatus	Parnara	Hesperiidae	Lepidoptera	Insecta
Parnassius apollo	Parnassius	Papilionidae	Lepidoptera	Insecta
Parnassius bremeri	Parnassius	Papilionidae	Lepidoptera	Insecta
Parnassius bremeri	Parnassius	Papilionidae	Lepidoptera	Insecta
Parnassius cephalus	Parnassius	Papilionidae	Lepidoptera	Insecta
Parnassius epaphus	Parnassius	Papilionidae	Lepidoptera	Insecta
Parnassius imperator	Parnassius	Papilionidae	Lepidoptera	Insecta
Parochlus steinenii	Parochlus	Chironomidae	Diptera	Insecta
Parthenos sylvia	Parthenos	Nymphalidae	Lepidoptera	Insecta
Pectinophora gossypiella	Pectinophora	Gelechiidae	Lepidoptera	Insecta
Pedetontinus luanchuanensis	Pedetontinus	Machilidae	Archaeognatha	Insecta
Pedetontus silvestrii	Pedetontus	Machilidae	Archaeognatha	Insecta
Peirates arcuatus	Peirates	Reduviidae	Hemiptera	Insecta
Peirates atromaculatus	Peirates	Reduviidae	Hemiptera	Insecta
Peirates atromaculatus	Peirates	Reduviidae	Hemiptera	Insecta
Peirates fulvescens	Peirates	Reduviidae	Hemiptera	Insecta
Peirates lepturoides	Peirates	Reduviidae	Hemiptera	Insecta
Peirates turpis	Peirates	Reduviidae	Hemiptera	Insecta
Pelecinus polyturator	Pelecinus	Pelecinidae	Hymenoptera	Insecta
Pentatomidae sp.	-	Pentatomidae	Hemiptera	Insecta
Periplaneta americana	Periplaneta	Blattidae	Blattodea	Insecta
Periplaneta fuliginosa	Periplaneta	Blattidae	Blattodea	Insecta
Peripolus nepalensis	Peripolus	Acrididae	Orthoptera	Insecta
Petrobiellus sp.	Petrobiellus	Machilidae	Archaeognatha	Insecta
Petrobiellus sp.	Petrobiellus	Machilidae	Archaeognatha	Insecta
Petrobius brevistylis	Petrobius	Machilidae	Archaeognatha	Insecta
Phacomorphus fratyi	Phacomorphus	Leiodidae	Coleoptera	Insecta
Phaenacantha marcida	Phaenacantha	Colobathristidae	Hemiptera	Insecta
Phalera flavescens	Phalera	Notodontidae	Lepidoptera	Insecta
Philaenus spumarius	Philaenus	Aphrophoridae	Hemiptera	Insecta
Philanthus triangulum	Philanthus	Crabronidae	Hymenoptera	Insecta
Philopterus sp.	Philopterus	Philopteridae	Psocodea	Insecta
Phlaeoba albonema	Phlaeoba	Acrididae	Orthoptera	Insecta
Phlaeoba tenebrosa	Phlaeoba	Acrididae	Orthoptera	Insecta
Phlebotomus chinensis	Phlebotomus	Psychodidae	Diptera	Insecta
Phlebotomus papatasi	Phlebotomus	Psychodidae	Diptera	Insecta
Phormia regina	Phormia	Calliphoridae	Diptera	Insecta
Phthonandria atrilineata	Phthonandria	Geometridae	Lepidoptera	Insecta
Phyllomimus detersus	Phyllomimus	Tettigoniidae	Orthoptera	Insecta
Physemacris variolosa	Physemacris	Pneumoridae	Orthoptera	Insecta
Physopelta gutta	Physopelta	Largidae	Hemiptera	Insecta
Pielomastax zhengi	Pielomastax	Episactidae	Orthoptera	Insecta
Pieris canidia	Pieris	Pieridae	Lepidoptera	Insecta
Pieris melete	Pieris	Pieridae	Lepidoptera	Insecta
Pieris rapae	Pieris	Pieridae	Lepidoptera	Insecta
Pieris rapae	Pieris	Pieridae	Lepidoptera	Insecta
Platycnemis foliacea	Platycnemis	Platycnemididae	Odonata	Insecta
Platypodinae sp.	-	Curculionidae	Coleoptera	Insecta
Platypodinae sp.	-	Curculionidae	Coleoptera	Insecta
Plodia interpunctella	Plodia	Pyralidae	Lepidoptera	Insecta
Plodia interpunctella	Plodia	Pyralidae	Lepidoptera	Insecta
Plodia interpunctella	Plodia	Pyralidae	Lepidoptera	Insecta
Plutella xylostella	Plutella	Plutellidae	Lepidoptera	Insecta
Polypedilum vanderplanki	Polypedilum	Chironomidae	Diptera	Insecta
Polyphaga plancyi	Polyphaga	Corydiidae	Blattodea	Insecta
Polyrhachis dives	Polyrhachis	Formicidae	Hymenoptera	Insecta
Polystoechotes punctatus	Polystoechotes	Polystoechotidae	Neuroptera	Insecta
Polytremis jigongi	Polytremis	Hesperiidae	Lepidoptera	Insecta
Polytremis nascens	Polytremis	Hesperiidae	Lepidoptera	Insecta
Polyura arja	Polyura	Nymphalidae	Lepidoptera	Insecta
Polyura nepenthes	Polyura	Nymphalidae	Lepidoptera	Insecta
Porotermes adamsoni	Porotermes	Stolotermitidae	Blattodea	Insecta
Potanthus flavus	Potanthus	Hesperiidae	Lepidoptera	Insecta
Prays oleae	Prays	Praydidae	Lepidoptera	Insecta
Priasilpha obscura	Priasilpha	Priasilphidae	Coleoptera	Insecta
Pristaulacus compressus	Pristaulacus	Aulacidae	Hymenoptera	Insecta
Pristomyrmex punctatus	Pristomyrmex	Formicidae	Hymenoptera	Insecta
Pristomyrmex punctatus	Pristomyrmex	Formicidae	Hymenoptera	Insecta
Procecidochares utilis	Procecidochares	Tephritidae	Diptera	Insecta
Promalactis suzukiella	Promalactis	Oecophoridae	Lepidoptera	Insecta
Prosopocoilus astacoides	Prosopocoilus	Lucanidae	Coleoptera	Insecta
Prosopocoilus gracilis	Prosopocoilus	Lucanidae	Coleoptera	Insecta
Protaetia brevitarsis	Protaetia	Scarabaeidae	Coleoptera	Insecta
Protantigius superans	Protantigius	Lycaenidae	Lepidoptera	Insecta
Protohermes concolorus	Protohermes	Corydalidae	Megaloptera	Insecta
Protophormia terraenovae	Protophormia	Calliphoridae	Diptera	Insecta
Protoplasa fitchii	Protoplasa	Tanyderidae	Diptera	Insecta
Prumna arctica	Prumna	Acrididae	Orthoptera	Insecta
Psacothea hilaris	Psacothea	Cerambycidae	Coleoptera	Insecta
Pselaphinae sp.	-	Staphylinidae	Coleoptera	Insecta
Pselaphinae sp.	-	Staphylinidae	Coleoptera	Insecta
Pselaphinae sp.	-	Staphylinidae	Coleoptera	Insecta
Pseudacysta perseae	Pseudacysta	Tingidae	Hemiptera	Insecta
Pseudargyria interruptella	Pseudargyria	Crambidae	Lepidoptera	Insecta
Pseudolestes mirabilis	Pseudolestes	Pseudolestidae	Odonata	Insecta
Pseudothericles compressifrons	Pseudothericles	Thericleidae	Orthoptera	Insecta
Pseudotmethis rubimarginis	Pseudotmethis	Pamphagidae	Orthoptera	Insecta
Pseudoxya diminuta	Pseudoxya	Acrididae	Orthoptera	Insecta
Psococerastis albimaculata	Psococerastis	Psocidae	Psocodea	Insecta
Ptecticus aurifer	Ptecticus	Stratiomyidae	Diptera	Insecta
Pteronarcella badia	Pteronarcella	Pteronarcyidae	Plecoptera	Insecta
Pteronarcys princeps	Pteronarcys	Pteronarcyidae	Plecoptera	Insecta
Pterostichus sp.	Pterostichus	Carabidae	Coleoptera	Insecta
Pterostichus sp.	Pterostichus	Carabidae	Coleoptera	Insecta
Ptychoptera sp.	Ptychoptera	Ptychopteridae	Diptera	Insecta
Pyrearinus termitilluminans	Pyrearinus	Elateridae	Coleoptera	Insecta
Pyrgacris descampsi	Pyrgacris	Pyrgacrididae	Orthoptera	Insecta
Pyrgus maculatus	Pyrgus	Hesperiidae	Lepidoptera	Insecta
Pyrinioides aurea	Pyrinioides	Thyrididae	Lepidoptera	Insecta
Pyrocoelia rufa	Pyrocoelia	Lampyridae	Coleoptera	Insecta
Pyrophorus divergens	Pyrophorus	Elateridae	Coleoptera	Insecta
Qinlingacris taibaiensis	Qinlingacris	Dericorythidae	Orthoptera	Insecta
Quadraceps sp.	Quadraceps	Philopteridae	Psocodea	Insecta
Ramulus hainanense	Ramulus	Phasmatidae	Phasmatodea	Insecta
Rapisma xizangense	Rapisma	Rapismatidae	Neuroptera	Insecta
Rapisma zayuanum	Rapisma	Rapismatidae	Neuroptera	Insecta
Ravinia pernix	Ravinia	Sarcophagidae	Diptera	Insecta
Rediviva intermixta	Rediviva	Melittidae	Hymenoptera	Insecta
Reticulitermes aculabialis	Reticulitermes	Rhinotermitidae	Blattodea	Insecta
Reticulitermes chinensis	Reticulitermes	Rhinotermitidae	Blattodea	Insecta
Reticulitermes flavipes	Reticulitermes	Rhinotermitidae	Blattodea	Insecta
Reticulitermes flavipes	Reticulitermes	Rhinotermitidae	Blattodea	Insecta
Reticulitermes flavipes	Reticulitermes	Rhinotermitidae	Blattodea	Insecta
Reticulitermes grassei	Reticulitermes	Rhinotermitidae	Blattodea	Insecta
Reticulitermes hageni	Reticulitermes	Rhinotermitidae	Blattodea	Insecta
Reticulitermes labralis	Reticulitermes	Rhinotermitidae	Blattodea	Insecta
Reticulitermes labralis	Reticulitermes	Rhinotermitidae	Blattodea	Insecta
Reticulitermes nelsonae	Reticulitermes	Rhinotermitidae	Blattodea	Insecta
Reticulitermes santonensis	Reticulitermes	Rhinotermitidae	Blattodea	Insecta
Reticulitermes sp.	Reticulitermes	Rhinotermitidae	Blattodea	Insecta
Reticulitermes virginicus	Reticulitermes	Rhinotermitidae	Blattodea	Insecta
Reticulitermes virginicus	Reticulitermes	Rhinotermitidae	Blattodea	Insecta
Retinia pseudotsugaicola	Retinia	Tortricidae	Lepidoptera	Insecta
Rhagio sp.	Rhagio	Rhagionidae	Diptera	Insecta
Rhagophthalmus lufengensis	Rhagophthalmus	Rhagophthalmidae	Coleoptera	Insecta
Rhamphomyia insignis	Rhamphomyia	Empididae	Diptera	Insecta
Rhinotermes hispidus	Rhinotermes	Rhinotermitidae	Blattodea	Insecta
Rhodopsona rubiginosa	Rhodopsona	Zygaenidae	Lepidoptera	Insecta
Rhopaea magnicornis	Rhopaea	Scarabaeidae	Coleoptera	Insecta
Rhopalomyia pomum	Rhopalomyia	Cecidomyiidae	Diptera	Insecta
Rhyacionia leptotubula	Rhyacionia	Tortricidae	Lepidoptera	Insecta
Rhynchophorus ferrugineus	Rhynchophorus	Dryophthoridae	Coleoptera	Insecta
Ricania marginalis	Ricania	Ricaniidae	Hemiptera	Insecta
Riptortus pedestris	Riptortus	Alydidae	Hemiptera	Insecta
Risoba prominens	Risoba	Nolidae	Lepidoptera	Insecta
Rondotia menciana	Rondotia	Bombycidae	Lepidoptera	Insecta
Rondotia menciana	Rondotia	Bombycidae	Lepidoptera	Insecta
Rugilus geniculatus	Rugilus	Staphylinidae	Coleoptera	Insecta
Ruidocollaris obscura	Ruidocollaris	Tettigoniidae	Orthoptera	Insecta
Ruspolia dubia	Ruspolia	Tettigoniidae	Orthoptera	Insecta
Rutilia goerlingiana	Rutilia	Tachinidae	Diptera	Insecta
Saldula arsenjevi	Saldula	Saldidae	Hemiptera	Insecta
Samia canningi	Samia	Saturniidae	Lepidoptera	Insecta
Samia cynthia	Samia	Saturniidae	Lepidoptera	Insecta
Samia ricini	Samia	Saturniidae	Lepidoptera	Insecta
Samia ricini	Samia	Saturniidae	Lepidoptera	Insecta
Sarcophaga africa	Sarcophaga	Sarcophagidae	Diptera	Insecta
Sarcophaga albiceps	Sarcophaga	Sarcophagidae	Diptera	Insecta
Sarcophaga crassipalpis	Sarcophaga	Sarcophagidae	Diptera	Insecta
Sarcophaga crassipalpis	Sarcophaga	Sarcophagidae	Diptera	Insecta
Sarcophaga impatiens	Sarcophaga	Sarcophagidae	Diptera	Insecta
Sarcophaga melanura	Sarcophaga	Sarcophagidae	Diptera	Insecta
Sarcophaga peregrina	Sarcophaga	Sarcophagidae	Diptera	Insecta
Sarcophaga portschinskyi	Sarcophaga	Sarcophagidae	Diptera	Insecta
Sarcophaga similis	Sarcophaga	Sarcophagidae	Diptera	Insecta
Sasakia charonda	Sasakia	Nymphalidae	Lepidoptera	Insecta
Sasakia charonda	Sasakia	Nymphalidae	Lepidoptera	Insecta
Sasakia funebris	Sasakia	Nymphalidae	Lepidoptera	Insecta
Satanas sp.	Satanas	Pterophoridae	Lepidoptera	Insecta
Saturnia boisduvalii	Saturnia	Saturniidae	Lepidoptera	Insecta
Scaphidium quadrimaculatum	Scaphidium	Staphylinidae	Coleoptera	Insecta
Scathophaga stercoraria	Scathophaga	Scathophagidae	Diptera	Insecta
Schedorhinotermes breinli	Schedorhinotermes	Rhinotermitidae	Blattodea	Insecta
Schistocerca gregaria	Schistocerca	Acrididae	Orthoptera	Insecta
Schizaphis graminum	Schizaphis	Aphididae	Hemiptera	Insecta
Sciodrepoides watsoni	Sciodrepoides	Leiodidae	Coleoptera	Insecta
Scirpophaga incertulas	Scirpophaga	Crambidae	Lepidoptera	Insecta
Scirpophaga incertulas	Scirpophaga	Crambidae	Lepidoptera	Insecta
Scirtothrips dorsalis	Scirtothrips	Thripidae	Thysanoptera	Insecta
Scirtothrips dorsalis	Scirtothrips	Thripidae	Thysanoptera	Insecta
Scirtothrips dorsalis	Scirtothrips	Thripidae	Thysanoptera	Insecta
Sclerophasma paresisense	Sclerophasma	Mantophasmatidae	Mantophasmatodea	Insecta
Scolytinae sp.	-	Curculionidae	Coleoptera	Insecta
Scydosella musawasensis	Scydosella	Ptiliidae	Coleoptera	Insecta
Sepedophilus bipunctatus	Sepedophilus	Staphylinidae	Coleoptera	Insecta
Sesamia inferens	Sesamia	Noctuidae	Lepidoptera	Insecta
Shelfordella lateralis	Shelfordella	Blattidae	Blattodea	Insecta
Shijimiaeoides divina	Shijimiaeoides	Lycaenidae	Lepidoptera	Insecta
Shirakiacris shirakii	Shirakiacris	Acrididae	Orthoptera	Insecta
Sialis hamata	Sialis	Sialidae	Megaloptera	Insecta
Sialis sp.	Sialis	Sialidae	Megaloptera	Insecta
Simosyrphus grandicornis	Simosyrphus	Syrphidae	Diptera	Insecta
Simulium aureohirtum	Simulium	Simuliidae	Diptera	Insecta
Sinentomon erythranum	Sinentomon	Sinentomidae	Sinentomata	Protura
Sinochlora longifissa	Sinochlora	Tettigoniidae	Orthoptera	Insecta
Sinotmethis brachypterus	Sinotmethis	Pamphagidae	Orthoptera	Insecta
Siphlonurus immanis	Siphlonurus	Siphlonuridae	Ephemeroptera	Insecta
Siphluriscus chinensis	Siphluriscus	Siphluriscidae	Ephemeroptera	Insecta
Sirthenea flavipes	Sirthenea	Reduviidae	Hemiptera	Insecta
Sitobion avenae	Sitobion	Aphididae	Hemiptera	Insecta
Sitophilus oryzae	Sitophilus	Dryophthoridae	Coleoptera	Insecta
Sitophilus zeamais	Sitophilus	Dryophthoridae	Coleoptera	Insecta
Sivaloka damnosus	Sivaloka	Issidae	Hemiptera	Insecta
Sminthurus viridis	Sminthurus	Sminthuridae	Symphypleona	Collembola
Sogatella furcifera	Sogatella	Delphacidae	Hemiptera	Insecta
Sogatella furcifera	Sogatella	Delphacidae	Hemiptera	Insecta
Solenopsis geminata	Solenopsis	Formicidae	Hymenoptera	Insecta
Solenopsis invicta	Solenopsis	Formicidae	Hymenoptera	Insecta
Solenopsis invicta	Solenopsis	Formicidae	Hymenoptera	Insecta
Solenopsis richteri	Solenopsis	Formicidae	Hymenoptera	Insecta
Songmachilis xinxiangensis	Songmachilis	Machilidae	Archaeognatha	Insecta
Spathius agrili	Spathius	Braconidae	Hymenoptera	Insecta
Spathosternum prasiniferum	Spathosternum	Acrididae	Orthoptera	Insecta
Sphaeridium bipustulatum	Sphaeridium	Hydrophilidae	Coleoptera	Insecta
Sphaerius sp.	Sphaerius	Sphaeriusidae	Coleoptera	Insecta
Sphenophorus sp.	Sphenophorus	Dryophthoridae	Coleoptera	Insecta
Sphinx morio	Sphinx	Sphingidae	Lepidoptera	Insecta
Spilonota lechriaspis	Spilonota	Tortricidae	Lepidoptera	Insecta
Spindasis takanonis	Spindasis	Lycaenidae	Lepidoptera	Insecta
Spiniphilus spinicornis	Spiniphilus	Vesperidae	Coleoptera	Insecta
Spodoptera exigua	Spodoptera	Noctuidae	Lepidoptera	Insecta
Spodoptera frugiperda	Spodoptera	Noctuidae	Lepidoptera	Insecta
Spodoptera frugiperda	Spodoptera	Noctuidae	Lepidoptera	Insecta
Spodoptera litura	Spodoptera	Noctuidae	Lepidoptera	Insecta
Spodoptera litura	Spodoptera	Noctuidae	Lepidoptera	Insecta
Spodoptera litura	Spodoptera	Noctuidae	Lepidoptera	Insecta
Spoladea recurvalis	Spoladea	Crambidae	Lepidoptera	Insecta
Staphylinidae sp.	-	Mantidae	Mantodea	Insecta
Staphylinidae sp.	-	Staphylinidae	Coleoptera	Insecta
Staphylinidae sp.	-	Staphylinidae	Coleoptera	Insecta
Staphylinidae sp.	-	Staphylinidae	Coleoptera	Insecta
Staphylinidae sp.	-	Staphylinidae	Coleoptera	Insecta
Staphylinidae sp.	-	Staphylinidae	Coleoptera	Insecta
Staphylinidae sp.	-	Staphylinidae	Coleoptera	Insecta
Staphylinidae sp.	-	Staphylinidae	Coleoptera	Insecta
Staphylinidae sp.	-	Staphylinidae	Coleoptera	Insecta
Staphylinidae sp.	-	Staphylinidae	Coleoptera	Insecta
Staphylinidae sp.	-	Staphylinidae	Coleoptera	Insecta
Statilia sp.	Statilia	Staphylinidae	Coleoptera	Insecta
Stenopelmatus fuscus	Stenopelmatus	Stenopelmatidae	Orthoptera	Insecta
Stenopirates sp.	Stenopirates	Enicocephalidae	Hemiptera	Insecta
Stenus sp.	Stenus	Staphylinidae	Coleoptera	Insecta
Stenus sp.	Stenus	Staphylinidae	Coleoptera	Insecta
Stichophthalma louisa	Stichophthalma	Nymphalidae	Lepidoptera	Insecta
Stictopleurus subviridis	Stictopleurus	Rhopalidae	Hemiptera	Insecta
Stomis sp.	Stomis	Carabidae	Coleoptera	Insecta
Striacosta albicosta	Striacosta	Noctuidae	Lepidoptera	Insecta
Styloperla sp.	Styloperla	Chloroperlidae	Plecoptera	Insecta
Suragina sp.	Suragina	Styloperlidae	Plecoptera	Insecta
Sweltsa longistyla	Sweltsa	Athericidae	Diptera	Insecta
Sylvicola fenestralis	Sylvicola	Anisopodidae	Diptera	Insecta
Symplecta hybrida	Symplecta	Limoniidae	Diptera	Insecta
Taeniogonalos taihorina	Taeniogonalos	Trigonalidae	Hymenoptera	Insecta
Takobia yixiani	Takobia	Baetidae	Ephemeroptera	Insecta
Tambocerus sp.	Tambocerus	Mantidae	Mantodea	Insecta
Tamolanica tamolana	Tamolanica	Cicadellidae	Hemiptera	Insecta
Tanaecia julii	Tanaecia	Nymphalidae	Lepidoptera	Insecta
Tanaocerus koebelei	Tanaocerus	Tanaoceridae	Orthoptera	Insecta
Tarragoilus diuturnus	Tarragoilus	Prophalangopsidae	Orthoptera	Insecta
Tecia solanivora	Tecia	Gelechiidae	Lepidoptera	Insecta
Teinopalpus aureus	Teinopalpus	Papilionidae	Lepidoptera	Insecta
Teinopalpus aureus	Teinopalpus	Papilionidae	Lepidoptera	Insecta
Teinopalpus aureus	Teinopalpus	Papilionidae	Lepidoptera	Insecta
Teinopalpus aureus	Teinopalpus	Papilionidae	Lepidoptera	Insecta
Teinopalpus aureus	Teinopalpus	Papilionidae	Lepidoptera	Insecta
Teinopalpus aureus	Teinopalpus	Papilionidae	Lepidoptera	Insecta
Teinopalpus aureus	Teinopalpus	Papilionidae	Lepidoptera	Insecta
Teinopalpus aureus	Teinopalpus	Papilionidae	Lepidoptera	Insecta
Teinopalpus imperialis	Teinopalpus	Papilionidae	Lepidoptera	Insecta
Teleogryllus emma	Teleogryllus	Gryllidae	Orthoptera	Insecta
Teleogryllus emma	Teleogryllus	Gryllidae	Orthoptera	Insecta
Teleogryllus oceanicus	Teleogryllus	Gryllidae	Orthoptera	Insecta
Tenebrio molitor	Tenebrio	Tenebrionidae	Coleoptera	Insecta
Tenebrio molitor	Tenebrio	Tenebrionidae	Coleoptera	Insecta
Tenodera sinensis	Tenodera	Mantidae	Mantodea	Insecta
Termes hospes	Termes	Termitidae	Blattodea	Insecta
Tetartopeus terminatus	Tetartopeus	Staphylinidae	Coleoptera	Insecta
Tetraleurodes acaciae	Tetraleurodes	Aleyrodidae	Hemiptera	Insecta
Tetraphalerus bruchi	Tetraphalerus	Ommatidae	Coleoptera	Insecta
Tetrix japonica	Tetrix	Tetrigidae	Orthoptera	Insecta
Tetrodontophora bielanensis	Tetrodontophora	Onychiuridae	Poduromorpha	Collembola
Theopompa sp.	Theopompa	Liturgusidae	Mantodea	Insecta
Thermobia domestica	Thermobia	Lepismatidae	Thysanura	Insecta
Thinonoma atra	Thinonoma	Staphylinidae	Coleoptera	Insecta
Thitarodes gonggaensis	Thitarodes	Hepialidae	Lepidoptera	Insecta
Thitarodes pui	Thitarodes	Hepialidae	Lepidoptera	Insecta
Thitarodes renzhiensis	Thitarodes	Hepialidae	Lepidoptera	Insecta
Thrinchus schrenkii	Thrinchus	Pamphagidae	Orthoptera	Insecta
Thrips imaginis	Thrips	Thripidae	Thysanoptera	Insecta
Thyridosmylus langii	Thyridosmylus	Osmylidae	Neuroptera	Insecta
Timelaea maculata	Timelaea	Nymphalidae	Lepidoptera	Insecta
Tipula abdominalis	Tipula	Tipulidae	Diptera	Insecta
Tipula cockerelliana	Tipula	Tipulidae	Diptera	Insecta
Tirumala limniace	Tirumala	Nymphalidae	Lepidoptera	Insecta
Tirumala limniace	Tirumala	Nymphalidae	Lepidoptera	Insecta
Togoperla sp.	Togoperla	Perlidae	Plecoptera	Insecta
Trachypachus holmbergi	Trachypachus	Trachypachidae	Coleoptera	Insecta
Trapezodirus sp.	Trapezodirus	Acrididae	Orthoptera	Insecta
Traulia szetschuanensis	Traulia	Leiodidae	Coleoptera	Insecta
Trialeurodes vaporariorum	Trialeurodes	Aleyrodidae	Hemiptera	Insecta
Tribolium audax	Tribolium	Tenebrionidae	Coleoptera	Insecta
Tribolium castaneum	Tribolium	Tenebrionidae	Coleoptera	Insecta
Tribolium castaneum	Tribolium	Tenebrionidae	Coleoptera	Insecta
Tribolium confusum	Tribolium	Tenebrionidae	Coleoptera	Insecta
Trichiosoma anthracinum	Trichiosoma	Cimbicidae	Hymenoptera	Insecta
Trichocera bimacula	Trichocera	Trichoceridae	Diptera	Insecta
Tricholepidion gertschi	Tricholepidion	Tricholepidiidae	Thysanura	Insecta
Trichophthalma punctata	Trichophthalma	Nemestrinidae	Diptera	Insecta
Trigoniophthalmus alternatus	Trigoniophthalmus	Machilidae	Archaeognatha	Insecta
Trilophidia annulata	Trilophidia	Acrididae	Orthoptera	Insecta
Triphysa phryne	Triphysa	Nymphalidae	Lepidoptera	Insecta
Tristira magellanica	Tristira	Tristiridae	Orthoptera	Insecta
Troglophilus neglectus	Troglophilus	Rhaphidophoridae	Orthoptera	Insecta
Troides aeacus	Troides	Papilionidae	Lepidoptera	Insecta
Tropisternus sp.	Tropisternus	Hydrophilidae	Coleoptera	Insecta
Tyspanodes hypsalis	Tyspanodes	Crambidae	Lepidoptera	Insecta
Tyspanodes striata	Tyspanodes	Crambidae	Lepidoptera	Insecta
Uloma sp.	Uloma	Tenebrionidae	Coleoptera	Insecta
Ulomoides dermestoides	Ulomoides	Tenebrionidae	Coleoptera	Insecta
Urochela quadrinotata	Urochela	Urostylididae	Hemiptera	Insecta
Uvarovites inflatus	Uvarovites	Tettigoniidae	Orthoptera	Insecta
Valentia hoffmanni	Valentia	Reduviidae	Hemiptera	Insecta
Vamuna virilis	Vamuna	Erebidae	Lepidoptera	Insecta
Vanhornia eucnemidarum	Vanhornia	Vanhorniidae	Hymenoptera	Insecta
Velarifictorus hemelytrus	Velarifictorus	Gryllidae	Orthoptera	Insecta
Vespa mandarinia	Vespa	Vespidae	Hymenoptera	Insecta
Vestalis melania	Vestalis	Calopterygidae	Odonata	Insecta
Vietnamella dabieshanensis	Vietnamella	Vietnamellidae	Ephemeroptera	Insecta
Vollenhovia emeryi	Vollenhovia	Formicidae	Hymenoptera	Insecta
Wallacidia oculata	Wallacidia	Mutillidae	Hymenoptera	Insecta
Wasmannia auropunctata	Wasmannia	Formicidae	Hymenoptera	Insecta
Xenocatantops brachycerus	Xenocatantops	Acrididae	Orthoptera	Insecta
Xizicus fascipes	Xizicus	Tettigoniidae	Orthoptera	Insecta
Xyleus modestus	Xyleus	Romaleidae	Orthoptera	Insecta
Xylomya moiwana	Xylomya	Xylomyidae	Diptera	Insecta
Xylotrechus grayii	Xylotrechus	Cerambycidae	Coleoptera	Insecta
Yemmalysus parallelus	Yemmalysus	Berytidae	Hemiptera	Insecta
Yoma sabina	Yoma	Nymphalidae	Lepidoptera	Insecta
Ypthima akragas	Ypthima	Nymphalidae	Lepidoptera	Insecta
Yunnanacris wenshanensis	Yunnanacris	Acrididae	Orthoptera	Insecta
Yunnanacris yunnaneus	Yunnanacris	Acrididae	Orthoptera	Insecta
Zootermopsis angusticollis	Zootermopsis	Archotermopsidae	Blattodea	Insecta
Zootermopsis nevadensis	Zootermopsis	Archotermopsidae	Blattodea	Insecta
Zorotypus medoensis	Zorotypus	Zorotypidae	Zoraptera	Insecta
